# Supplementary material for: Genetic variants affecting equivalent protein family positions reflect human diversity
Source: Sci Rep. 2017 Oct 6;7:12771. doi: 10.1038/s41598-017-12971-7 (PMC5630595; doi:10.1038/s41598-017-12971-7)
Supplement: Supplementary file 2 — All supplementary tables together (different tabs) [file 41598_2017_12971_MOESM2_ESM.xlsx]

## Sheet: Intro
Supplementary Tables (S1-S9) from:
Natural genetic variants affecting equivalent protein family positions reflect human diversity Francesco Raimondi (1,2), Matthew J. Betts (1,2), Qianhao Lu (1,2), Asuka Inoue (3,4), J. Silvio Gutkind (5), Robert B. Russell* (1,2) 1. CellNetworks, Bioquant, Heidelberg University, Im Neuenheimer Feld 267, 69120 Heidelberg, Germany 2. Biochemie Zentrum Heidelberg (BZH), Heidelberg University, Im Neu…

## Sheet: S1
Table S1: protein family domains most enriched in missense SNVs
Domain name	Member Nr.1	Length2	MemMut3	Instances4	MemMut fraction5	AC6	SNVs7	Rare8	Mid9	Common10	Exp. Freq.10	Log Odds11	P12	Q13	BP (Enriched)14	MF (Enriched)15	BP (Depleted)16	MF (Depleted)16
MHC_II_alpha	6	82	6	6	1	43224	59	37.2881	16.9492	45.7627	1018.38	5.40748	0	0	antigen processing and presentation of exogenous peptide antigen via MHC class II,T cell costimulation,interferon-gamma-mediated signaling pathway,immune response,T cell receptor signaling pathway,cytokine-mediated signaling pathway,	MHC class II receptor activity,
MHC_II_beta	22	75	5	22	0.227273	48166	64	20.3125	10.9375	68.75	3415.31	3.81793	4.94065645841e-324	9.88131291682e-324	antigen processing and presentation of exogenous peptide antigen via MHC class II,	Not known		Not known
MHC_I	110	179	17	110	0.154545	456280	648	35.1852	16.9753	47.8395	40756	3.48483	1.48219693752e-323	2.96439387505e-323	antigen processing and presentation of peptide antigen via MHC class I,positive regulation of T cell mediated cytotoxicity,regulation of immune response,natural killer cell mediated cytotoxicity,antigen processing and presentation of exogenous peptide antigen via MHC class I, TAP-independent,immune response,antigen processing and presentation,type I interferon signaling pathway,antigen processing…	peptide antigen binding,natural killer cell lectin-like receptor binding,antigen binding,receptor binding,
Defensin_beta_2	29	30	23	29	0.793103	12464	63	88.8889	4.7619	6.34921	1800.8	2.79106	5.7586e-69	7.31982e-69	defense response to bacterium,innate immune response,			protein binding,
Keratin_matx	3	97	3	3	1	3983	28	85.7143	3.57143	10.7143	602.336	2.72521	2.771e-29	3.1201e-29	Not known	Not known	Not known	Not known
Keratin_B2_2	51	45	45	194	0.882353	115061	632	81.3291	10.9177	7.75316	18070.1	2.67072	9.88131291682e-324	1.97626258336e-323	hair cycle,aging,	Not known		Not known
Nucleos_tra2_N	4	75	3	4	0.75	3834	19	78.9474	5.26316	15.7895	620.965	2.62627	0	0	Not known	Not known	Not known	Not known
LCE	17	83	17	20	1	20225	162	82.716	11.7284	5.55556	3436.01	2.55733	4.94065645841e-324	9.88131291682e-324	keratinization,	Not known		Not known
zf-3CxxC	8	98	8	8	1	8480	45	80	6.66667	13.3333	1622.79	2.38559	4.94065645841e-324	9.88131291682e-324	Not known	Not known	Not known	Not known
TILa	10	56	3	43	0.3	24472	76	77.6316	3.94737	18.4211	4984.28	2.29567	0	0	Not known	Not known	Not known	Not known
Cortexin	3	81	3	3	1	2462	9	77.7778	11.1111	11.1111	502.982	2.29125	2.39666e-75	3.10156e-75	Not known	Not known	Not known	Not known
Cmc1	3	69	3	3	1	2026	15	93.3333	0	6.66667	428.466	2.24138	7.93994e-07	8.25754e-07	Not known	Not known	Not known	Not known
Bile_Hydr_Trans	4	126	4	4	1	4741	42	80.9524	16.6667	2.38095	1043.22	2.18415	0	0	acyl-CoA metabolic process,	palmitoyl-CoA hydrolase activity,carboxylic ester hydrolase activity,
7tm_4	421	144	366	421	0.869359	549180	4642	81.969	10.685	7.34597	125485	2.12977	2.96439387505e-323	5.43472210425e-323	detection of chemical stimulus involved in sensory perception of smell,G-protein coupled receptor signaling pathway,sensory perception of smell,detection of chemical stimulus involved in sensory perception,detection of chemical stimulus involved in sensory perception of taste,	olfactory receptor activity,G-protein coupled receptor activity,odorant binding,transmembrane signaling receptor activity,taste receptor activity,	transcription, DNA-templated,small molecule metabolic process,regulation of transcription, DNA-templated,positive regulation of transcription from RNA polymerase II promoter,gene expression,transmembrane transport,negative regulation of transcription from RNA polymerase II promoter,metabolic process,innate immune response,viral process,	protein binding,metal ion binding,DNA binding,ATP binding,zinc ion binding,poly(A) RNA binding,sequence-specific DNA binding transcription factor activity,calcium ion binding,identical protein binding,protein homodimerization activity,
SVA	5	124	3	4	0.6	4435	19	84.2105	5.26316	10.5263	1026.66	2.11097	4.94065645841e-324	9.88131291682e-324	Not known	Not known	Not known	Not known
PAD_N	6	113	4	6	0.666667	5934	48	83.3333	14.5833	2.08333	1403.38	2.0801	0	0	protein citrullination,	protein-arginine deiminase activity,calcium ion binding,
Cornifin	4	199	4	7	1	11884	26	80.7692	15.3846	3.84615	2883.35	2.0432	0	0	peptide cross-linking,keratinization,	Not known		Not known
PMG	15	180	13	14	0.866667	20589	149	85.2349	10.0671	4.69799	5216.11	1.98083	4.94065645841e-324	9.88131291682e-324	Not known	Not known	Not known	Not known
TAS2R	31	303	28	31	0.903226	72878	556	84.5324	10.0719	5.39568	19442.4	1.90628	9.88131291682e-324	1.97626258336e-323	detection of chemical stimulus involved in sensory perception of bitter taste,G-protein coupled receptor signaling pathway,sensory perception of taste,	bitter taste receptor activity,taste receptor activity,		protein binding,
IL28A	6	160	3	4	0.5	4709	55	83.6364	10.9091	5.45455	1324.73	1.82973	3.10994e-65	3.8504e-65	Not known	Not known	Not known	Not known
Gly_acyl_tr_N	6	205	4	6	0.666667	8909	70	88.5714	2.85714	8.57143	2545.96	1.80705	4.94065645841e-324	9.88131291682e-324	Not known	glycine N-acyltransferase activity,	Not known
Metallothio	16	63	11	16	0.6875	7156	59	79.661	15.2542	5.08475	2086.44	1.77811	9.88131291682e-324	1.97626258336e-323	cellular response to zinc ion,negative regulation of growth,cellular response to cadmium ion,	zinc ion binding,
Keratin_B2	26	164	13	20	0.5	22630	133	72.1805	15.0376	12.782	6789.22	1.73692	4.94065645841e-324	9.88131291682e-324	hair cycle,aging,	Not known		Not known
Uteroglobin	11	67	9	11	0.818182	4997	46	93.4783	2.17391	4.34783	1525.5	1.71178	1.04666e-185	1.60077e-185	Not known	Not known	Not known	Not known
Humanin	14	24	9	14	0.642857	2252	22	77.2727	18.1818	4.54545	695.481	1.69512	9.88131291682e-324	1.97626258336e-323	Not known	Not known	Not known	Not known
FGF-BP1	3	231	3	3	1	4415	53	81.1321	7.54717	11.3208	1434.43	1.62194	6.55837e-69	8.29953e-69	Not known	Not known	Not known	Not known
RDM	8	42	4	8	0.5	2129	20	75	10	15	695.481	1.61409	0	0	Not known	zinc ion binding,	Not known
FAM86	9	100	3	11	0.333333	6936	26	84.6154	3.84615	11.5385	2276.87	1.60705	0	0	Not known	Not known	Not known	Not known
PA14	3	146	3	3	1	2664	30	80	13.3333	6.66667	906.609	1.55504	0	0	Not known	Not known	Not known	Not known
Caudal_act	3	138	3	3	1	2500	15	93.3333	0	6.66667	856.932	1.54468	1.7801e-76	2.33535e-76	Not known	Not known	Not known	Not known
SapB_2	9	35	5	20	0.555556	4158	22	95.4545	0	4.54545	1448.92	1.52091	0	0	Not known	Not known	Not known	Not known
MHC_I_2	10	174	6	10	0.6	10249	108	86.1111	10.1852	3.7037	3601.6	1.50877	4.94065645841e-324	9.88131291682e-324	natural killer cell mediated cytotoxicity,antigen processing and presentation of peptide antigen via MHC class I,	natural killer cell lectin-like receptor binding,peptide antigen binding,
GBP_C	16	297	9	17	0.5625	29396	146	86.3014	4.10959	9.58904	10450.8	1.492	4.94065645841e-324	9.88131291682e-324	metabolic process,	GTPase activity,GTP binding,identical protein binding,
NNMT_PNMT_TEMT	4	256	3	4	0.75	5960	61	90.1639	4.91803	4.91803	2119.56	1.49155	4.94065645841e-324	9.88131291682e-324	Not known	Not known	Not known	Not known
ABM	5	78	3	5	0.6	2269	28	89.2857	7.14286	3.57143	807.255	1.49096	0	0	Not known	Not known	Not known	Not known
NIPSNAP	5	102	4	7	0.8	4118	36	83.3333	8.33333	8.33333	1477.9	1.4784	6.4031e-159	9.29588e-159	Not known	Not known	Not known	Not known
MBD_C	8	96	6	8	0.75	4419	25	92	0	8	1589.67	1.47499	5.10964e-85	6.82877e-85	transcription, DNA-templated,	Not known		Not known
Glyoxalase_2	9	108	4	6	0.444444	3723	27	81.4815	7.40741	11.1111	1341.29	1.47285	1.67556e-78	2.20834e-78	Not known	Not known	Not known	Not known
PROL5-SMR	3	113	3	3	1	1941	17	88.2353	5.88235	5.88235	701.691	1.46789	8.33421e-27	9.2387e-27	Not known	Not known	Not known	Not known
Arylesterase	10	86	3	5	0.3	2429	8	75	25	0	890.05	1.4484	0	0	Not known	Not known	Not known	Not known
DUF4195	7	184	4	7	0.571429	7261	43	90.6977	2.32558	6.97674	2666.01	1.44549	0	0	regulation of transcription, DNA-templated,transcription, DNA-templated,	DNA binding,metal ion binding,
Complex1_LYR	9	59	9	9	1	2944	43	95.3488	0	4.65116	1099.11	1.42144	2.3933e-291	4.27802e-291	Not known	Not known	Not known	Not known
SPRR2	6	67	6	6	1	2214	32	75	18.75	6.25	832.094	1.41184	2.60508e-76	3.40207e-76	keratinization,epidermis development,keratinocyte differentiation,	Not known		Not known
Tektin	7	384	6	7	0.857143	14732	230	88.2609	7.3913	4.34783	5563.85	1.4048	4.94065645841e-324	9.88131291682e-324	Not known	Not known	Not known	Not known
APOBEC_C	16	55	10	21	0.625	6320	81	91.358	7.40741	1.23457	2390.72	1.40248	4.94065645841e-324	9.88131291682e-324	cytidine deamination,negative regulation of transposition,DNA demethylation,defense response to virus,DNA cytosine deamination,negative regulation of single stranded viral RNA replication via double stranded DNA intermediate,negative regulation of viral genome replication,innate immune response,	cytidine deaminase activity,zinc ion binding,RNA binding,
PBP	4	146	3	4	0.75	3151	38	84.2105	13.1579	2.63158	1208.81	1.38222	3.63077e-162	5.29797e-162	Not known	Not known	Not known	Not known
Granin	3	586	3	4	1	12621	106	82.0755	9.43396	8.49057	4851.81	1.37923	4.94065645841e-324	9.88131291682e-324	Not known	Not known	Not known	Not known
Complex1_LYR_1	9	61	9	9	1	2944	43	95.3488	0	4.65116	1136.37	1.37335	3.61732594892e-310	6.54781785691e-310	Not known	Not known	Not known	Not known
SAA	4	103	3	4	0.75	2192	37	89.1892	10.8108	0	852.792	1.36198	5.53723e-24	6.06761e-24	Not known	Not known	Not known	Not known
Cystatin	24	94	19	31	0.791667	15106	192	86.9792	8.85417	4.16667	6031.64	1.3245	6.65002e-39	7.70003e-39	negative regulation of endopeptidase activity,negative regulation of proteolysis,	cysteine-type endopeptidase inhibitor activity,endopeptidase inhibitor activity,
FAM194	7	208	3	7	0.428571	7525	49	81.6327	8.16327	10.2041	3013.75	1.32013	0	0	Not known	Not known	Not known	Not known
LBP_BPI_CETP_C	16	238	10	17	0.625	20602	151	84.7682	7.94702	7.28477	8374.75	1.29867	4.94065645841e-324	9.88131291682e-324	Not known	lipid binding,	Not known
DUF1011	4	102	3	4	0.75	2064	18	83.3333	5.55556	11.1111	844.513	1.28925	0	0	Not known	Not known	Not known	Not known
7tm_1	856	257	653	862	0.76285	1083042	12207	85.8688	8.65077	5.48046	458550	1.23994	4.94065645841e-323	8.89318162514e-323	detection of chemical stimulus involved in sensory perception of smell,G-protein coupled receptor signaling pathway,sensory perception of smell,detection of chemical stimulus involved in sensory perception,positive regulation of cytosolic calcium ion concentration,G-protein coupled receptor signaling pathway, coupled to cyclic nucleotide second messenger,neuropeptide signaling pathway,phospholipa…	olfactory receptor activity,G-protein coupled receptor activity,odorant binding,transmembrane signaling receptor activity,neuropeptide binding,chemokine receptor activity,G-protein coupled purinergic nucleotide receptor activity,peptide binding,C-C chemokine receptor activity,neuropeptide receptor activity,peptide hormone binding,serotonin receptor activity,neuropeptide Y receptor activity,C-X-C …	transcription, DNA-templated,regulation of transcription, DNA-templated,small molecule metabolic process,gene expression,oxidation-reduction process,cellular protein metabolic process,transmembrane transport,proteolysis,negative regulation of transcription from RNA polymerase II promoter,transcription from RNA polymerase II promoter,cell differentiation,mitotic cell cycle,protein phosphorylation,…	DNA binding,metal ion binding,ATP binding,zinc ion binding,poly(A) RNA binding,sequence-specific DNA binding transcription factor activity,calcium ion binding,RNA binding,sequence-specific DNA binding,protein homodimerization activity,protein kinase binding,protein serine/threonine kinase activity,chromatin binding,identical protein binding,GTP binding,enzyme binding,nucleotide binding,
P5-ATPase	8	119	4	8	0.5	4626	33	93.9394	3.0303	3.0303	1970.53	1.23118	0	0	cation transport,metabolic process,	ATPase activity,ATP binding,metal ion binding,
VCX_VCY	6	147	4	18	0.666667	12540	45	55.5556	33.3333	11.1111	5476.91	1.1951	4.94065645841e-324	9.88131291682e-324	Not known	Not known	Not known	Not known
NKAIN	7	201	4	7	0.571429	6582	47	91.4894	0	8.51064	2912.33	1.17635	1.03942e-182	1.57287e-182	Not known	Not known	Not known	Not known
Cupin_2	5	71	3	5	0.6	1637	17	94.1176	0	5.88235	734.809	1.15561	2.01129e-251	3.28703e-251	Not known	Not known	Not known	Not known
MAGE_N	24	96	17	24	0.708333	10384	101	87.1287	8.91089	3.9604	4769.01	1.1226	3.178e-206	4.96672e-206	biological_process,	molecular_function,
DUF1193	5	221	4	5	0.8	4964	41	85.3659	9.7561	4.87805	2287.22	1.11791	0	0	Not known	Not known	Not known	Not known
TCL1_MTCP1	3	121	3	3	1	1629	27	88.8889	7.40741	3.7037	751.368	1.11639	2.61524e-261	4.37403e-261	Not known	Not known	Not known	Not known
Interferon	16	162	16	16	1	11596	265	87.9245	9.81132	2.26415	5365.14	1.11194	9.81592e-256	1.61342e-255	natural killer cell activation involved in immune response,regulation of MHC class I biosynthetic process,positive regulation of peptidyl-serine phosphorylation of STAT protein,T cell activation involved in immune response,B cell proliferation,response to exogenous dsRNA,adaptive immune response,humoral immune response,B cell differentiation,defense response to virus,regulation of type I interfer…	type I interferon receptor binding,cytokine activity,cytokine receptor binding,
APOBEC_N	18	188	11	23	0.611111	19288	223	91.4798	6.27803	2.24215	8950.18	1.10771	4.94065645841e-324	9.88131291682e-324	cytidine deamination,negative regulation of transposition,DNA demethylation,defense response to virus,DNA cytosine deamination,negative regulation of single stranded viral RNA replication via double stranded DNA intermediate,negative regulation of viral genome replication,innate immune response,mRNA processing,	cytidine deaminase activity,zinc ion binding,RNA binding,
IER	4	300	3	5	0.75	6606	44	81.8182	6.81818	11.3636	3104.83	1.08926	0	0	Not known	Not known	Not known	Not known
RnaseA	17	124	15	17	0.882353	9253	135	90.3704	7.40741	2.22222	4363.32	1.0845	2.74466e-183	4.17539e-183	RNA phosphodiester bond hydrolysis,RNA phosphodiester bond hydrolysis, endonucleolytic,	nucleic acid binding,ribonuclease activity,ribonuclease A activity,endonuclease activity,
GFO_IDH_MocA	5	120	3	5	0.6	2606	19	94.7368	5.26316	0	1241.93	1.06925	8.40676e-127	1.17859e-126	Not known	Not known	Not known	Not known
MANEC	7	93	4	7	0.571429	2809	12	83.3333	0	16.6667	1347.49	1.05978	0	0	Not known	Not known	Not known	Not known
KRTAP	16	66	15	17	0.9375	4827	69	84.058	14.4928	1.44928	2322.41	1.0555	9.88131291682e-324	1.97626258336e-323	Not known		Not known
NUT_C	13	144	7	19	0.538462	11535	82	74.3902	12.1951	13.4146	5663.2	1.02633	0	0	Not known	Not known	Not known	Not known
DUF716	3	137	3	3	1	1732	18	94.4444	5.55556	0	850.722	1.02568	2.98165e-10	3.13511e-10	Not known	Not known	Not known	Not known
Glyoxalase	10	128	3	7	0.3	3711	21	76.1905	9.52381	14.2857	1854.62	1.00069	3.36339e-11	3.54956e-11	Not known	Not known	Not known	Not known
1 Number of family members
2 Domain length
3 Family members mutated
4 Domain instances found in the proteome
5 Fraction of family members mutated
6 Allele counts
7 Number of unique SNVs
8 Fraction of Rare SNVs
9 Fraction of Mid frequency SNVs
10 Fraction of Common SNVs
11 Expected frequency
12 Log Odds
13 Probability
14 Corrected P-values
15 Enriched biological processes
16 Enriched Molecular Function
17 Depleted Biological processes
18 Depleted Molecular function

## Sheet: S2
Table S2: ORs from Swissprot/Uniprot annotated with family and pseudogene classification (from HORDE) and with deleterious mutations information (dRy, Stop gains and frameshifts)
#Gene Symbol	Uniprot Accession	Uniprot ID	Family ID	Subfamily	Pseudo gene (Horde)	Pseudo gene probability (Horde)	dRy variants (Variant ID:Allele Frequency)	Stop variants (Variant ID:Allele Frequency)	Frameshift variants (Variant ID:Allele Frequency)
OR10A2	Q9H208	O10A2_HUMAN	10	A	0	0.03
OR10A3	P58181	O10A3_HUMAN	10	A	0	0.04		rs201624536:AF=0.000199681 rs151285056:AF=0.000199681 rs201900494:AF=0.000199681	1kg_000005512313:AF=0.000998403
OR10A4	Q9H209	O10A4_HUMAN	10	A	0	0.03	rs192632494:AF=0.000599042 1kg_000005495529:AF=0.000199681	rs141771017:AF=0.000399361 1kg_000005495534:AF=0.000399361
OR10A5	Q9H207	O10A5_HUMAN	10	A	0	0.03	1kg_000005495018:AF=0.000199681	rs186746698:AF=0.000199681
OR10A6	Q8NH74	O10A6_HUMAN	10	A	0	0	rs149310161:AF=0.000599042	1kg_000005512133:AF=0.000199681 rs147185885:AF=0.000399361 rs151042558:AF=0.00698882 rs202165582:AF=0.000199681
OR10A7	Q8NGE5	O10A7_HUMAN	10	A	0	0.04			1kg_000008254806:AF=0.00379393
OR10AC1	Q8NH08	O10AC_HUMAN
OR10AD1	Q8NGE0	O10AD_HUMAN	10	AD	0	0.61	rs114759358:AF=0.0211661	rs368223488:AF=0.000199681 rs150603860:AF=0.000798722 rs200986210:AF=0.000399361	rs79650217:AF=0.203075
OR10AG1	Q8NH19	O10AG_HUMAN	10	AG	0	0.03	rs150679428:AF=0.000199681 rs141199068:AF=0.00219649		1kg_000006220885:AF=0.00199681
OR10C1	Q96KK4	O10C1_HUMAN	10	C	0	0.07	rs17177639:AF=0.038738	rs17184009:AF=0.0283546
OR10D3	Q8NH80	O10D3_HUMAN	10	D	0	0	1kg_000007270738:AF=0.000199681	1kg_000007270730:AF=0.000199681 rs2512227:AF=0.491414
OR10D4P	Q8NGN7	O10D4_HUMAN	10	D	1	0
OR10G2	Q8NGC3	O10G2_HUMAN	10	G	0	0.23
OR10G3	Q8NGC4	O10G3_HUMAN	10	G	0	0.09		1kg_000010909767:AF=0.000199681 rs200504089:AF=0.000199681	1kg_000010909765:AF=0.000998403
OR10G4	Q8NGN3	O10G4_HUMAN	10	G	0	0.05		rs146142166:AF=0.000399361
OR10G6	Q8NH81	O10G6_HUMAN	10	G	0	0.97	1kg_000007267855:AF=0.000199681
OR10G7	Q8NGN6	O10G7_HUMAN	10	G	0	0.05		rs149244953:AF=0.000199681 rs140026196:AF=0.0127796
OR10G8	Q8NGN5	O10G8_HUMAN	10	G	0	0.1	rs116699538:AF=0.000998403		1kg_000007268429:AF=0.00339457
OR10G9	Q8NGN4	O10G9_HUMAN	10	G	0	0.05
OR10H1	Q9Y4A9	O10H1_HUMAN	10	H	0	0.09	1kg_000017558927:AF=0.000199681 rs146136533:AF=0.00798722
OR10H2	O60403	O10H2_HUMAN	10	H	0	0.09	1kg_000017557618:AF=0.000399361	rs184255716:AF=0.000199681
OR10H3	O60404	O10H3_HUMAN	10	H	0	1			1kg_000017557833:AF=0.000798722 1kg_000017557835:AF=0.00119808
OR10H4	Q8NGA5	O10H4_HUMAN	10	H	0	1	rs199816165:AF=0.000199681 rs141039294:AF=0.000399361	rs117610912:AF=0.000998403
OR10H5	Q8NGA6	O10H5_HUMAN	10	H	0	0.09	rs145697877:AF=0.000798722 1kg_000017558713:AF=0.000199681
OR10J1	P30954	O10J1_HUMAN	10	J	0	0.19		rs138704767:AF=0.000199681 rs12409540:AF=0.0844649
OR10J3	Q5JRS4	O10J3_HUMAN	10	J	0	0.2	rs147105714:AF=0.000199681	1kg_000002013989:AF=0.000199681 1kg_000002013980:AF=0.000199681 rs201410889:AF=0.000199681
OR10J4	P0C629	O10J4_HUMAN
OR10J5	Q8NHC4	O10J5_HUMAN	10	J	0	0		1kg_000002017579:AF=0.000199681
OR10J6P	Q8NGY7	O10J6_HUMAN	10	J	1	0
OR10K1	Q8NGX5	O10K1_HUMAN	10	K	0	0.36	rs188612034:AF=0.000199681	rs143219550:AF=0.000399361 1kg_000002001767:AF=0.000199681	1kg_000002001769:AF=0.00399361
OR10K2	Q6IF99	O10K2_HUMAN	10	K	0	0.21	rs111878656:AF=0.000199681
OR10P1	Q8NGE3	O10P1_HUMAN	10	P	0	0.09
OR10Q1	Q8NGQ4	O10Q1_HUMAN	10	Q	0	0.01			rs368283224:AF=0.00219649
OR10R2	Q8NGX6	O10R2_HUMAN	10	R	0	0		rs117155388:AF=0.0123802
OR10S1	Q8NGN2	O10S1_HUMAN	10	S	0	0.76		1kg_000007267573:AF=0.000599042	1kg_000007267580:AF=0.000998403
OR10T2	Q8NGX3	O10T2_HUMAN	10	T	0	0	1kg_000002000833:AF=0.000199681
OR10V1	Q8NGI7	O10V1_HUMAN	10	V	0	0	rs499037:AF=0.0636981 rs499033:AF=0.973842	rs499037:AF=0.0636981
OR10W1	Q8NGF6	O10W1_HUMAN	10	W	0	0.13			1kg_000006256479:AF=0.000998403
OR10X1	Q8NGY0	O10X1_HUMAN	10	X	0	1	rs41273507:AF=0.000998403	rs863362:AF=0.502396
OR10Z1	Q8NGY1	O10Z1_HUMAN	10	Z	0	0.15		rs148998855:AF=0.0129792
OR11A1	Q9GZK7	O11A1_HUMAN	11	A	0	0.04
OR11G2	Q8NGC1	O11G2_HUMAN	11	G	0	0.04		1kg_000010888298:AF=0.00539137	rs61106173:AF=0.0147764 rs200369516:AF=0.00539137 1kg_000010888299:AF=0.000798722
OR11H1	Q8NG94	O11H1_HUMAN	11	H	0	0
OR11H12	B2RN74	O11HC_HUMAN	11	H	0	0		1kg_000010871761:AF=0.000399361 rs145196589:AF=0.000599042 rs201093021:AF=0.112819 1kg_000010871787:AF=0.000199681	rs201735699:AF=0.000798722
OR11H2	Q8NH07	O11H2_HUMAN	11	H	0	0.3
OR11H4	Q8NGC9	O11H4_HUMAN	11	H	0	0.1	rs45438498:AF=0.000599042	rs115945591:AF=0.00359425
OR11H6	Q8NGC7	O11H6_HUMAN	11	H	0	0.08	1kg_000010888675:AF=0.000599042	rs111837455:AF=0.000998403
OR11H7	Q8NGC8	O11H7_HUMAN
OR11L1	Q8NGX0	O11L1_HUMAN	11	L	0	0.21	1kg_000003318963:AF=0.000399361 1kg_000003318962:AF=0.000399361
OR12D1	P0DN82	O12D1_HUMAN
OR12D2	P58182	O12D2_HUMAN	12	D	0	0	1kg_000032993165:AF=0.000399361 rs2073153:AF=0.31889		1kg_000032993169:AF=0.00219649
OR12D3	Q9UGF7	O12D3_HUMAN	12	D	0	1	rs200720757:AF=0.000399361	1kg_000032992945:AF=0.000199681 rs185231114:AF=0.000399361
OR13A1	Q8NGR1	O13A1_HUMAN	13	A	0	0.03	rs114434897:AF=0.00179712 rs17157674:AF=0.00758786 rs114434897:AF=0.00179712 rs17157674:AF=0.00758786 rs114434897:AF=0.00179712 rs17157674:AF=0.00758786	rs187178865:AF=0.000199681 1kg_000004044798:AF=0.000599042 rs187178865:AF=0.000199681 1kg_000004044798:AF=0.000599042 rs187178865:AF=0.000199681 1kg_000004044798:AF=0.000599042	1kg_000004044811:AF=0.000599042 1kg_000004044800:AF=0.0249601
OR13C2	Q8NGS9	O13C2_HUMAN	13	C	0	0.1	1kg_000041161394:AF=0.000199681 rs138081816:AF=0.00319489		rs143760725:AF=0.314297 rs143198170:AF=0.373003
OR13C3	Q8NGS6	O13C3_HUMAN	13	C	0	0.31	rs375714407:AF=0.000199681	rs142626169:AF=0.000199681 rs115261248:AF=0.000199681
OR13C4	Q8NGS5	O13C4_HUMAN	13	C	0	0.06	1kg_000041160283:AF=0.000798722	rs143979463:AF=0.000199681 rs117962427:AF=0.00279553	1kg_000041160290:AF=0.00179712
OR13C5	Q8NGS8	O13C5_HUMAN	13	C	0	0	rs139786230:AF=0.000798722	1kg_000041161287:AF=0.000199681 1kg_000041161282:AF=0.000199681	rs202235686:AF=0.0551118 rs11314210:AF=0.436102
OR13C6P	Q8NH95	O13C6_HUMAN	13	C	1	0
OR13C7	P0DN81	O13C7_HUMAN
OR13C8	Q8NGS7	O13C8_HUMAN	13	C	0	0.06		rs74498060:AF=0.0103834
OR13C9	Q8NGT0	O13C9_HUMAN	13	C	0	0.06	rs77624771:AF=0.0199681 1kg_000041161564:AF=0.000998403		1kg_000041161568:AF=0.000798722
OR13D1	Q8NGV5	O13D1_HUMAN	13	D	0	0.16			rs368902184:AF=0.00419329 rs113720443:AF=0.0145767
OR13F1	Q8NGS4	O13F1_HUMAN	13	F	0	0.27
OR13G1	Q8NGZ3	O13G1_HUMAN	13	G	0	0		1kg_000003316622:AF=0.000199681	1kg_000003316626:AF=0.00119808 rs139644316:AF=0.00579073
OR13H1	Q8NG92	O13H1_HUMAN	13	H	0	0.32		rs202199732:AF=0.00450331
OR13J1	Q8NGT2	O13J1_HUMAN	13	J	0	0.69			1kg_000040504062:AF=0.00219649
OR14A16	Q8NHC5	O14AG_HUMAN	14	A	0	0.67
OR14A2	Q96R54	O14A2_HUMAN	14	A	0	0.01
OR14C36	Q8NHC7	O14CZ_HUMAN	14	C	0	0	1kg_000003326827:AF=0.000399361		rs201185608:AF=0.0125799
OR14I1	A6ND48	O14I1_HUMAN	14	I	0	0.8	rs147500210:AF=0.000399361	rs200902510:AF=0.000199681
OR14J1	Q9UGF5	O14J1_HUMAN	14	J	0	0.09
OR14K1	Q8NGZ2	O14K1_HUMAN	14	K	0	1			1kg_000003317447:AF=0.000998403
OR14L1P	Q8NHC6	O14L1_HUMAN	14	L	1	0
OR1A1	Q9TUA7	OR1A1_PANTR	1	A	0	0		rs76374205:AF=0.000199681 rs200334864:AF=0.000399361
OR1A2	Q9Y585	OR1A2_HUMAN	1	A	0	0.07			rs146311669:AF=0.0101837
OR1B1	Q8NGR6	OR1B1_HUMAN	1	B	0	0.28	rs140036779:AF=0.000399361	rs1476860:AF=0.339257 rs111620695:AF=0.00179712 1kg_000041430434:AF=0.000199681	rs78126045:AF=0.408546
OR1C1	Q15619	OR1C1_HUMAN	1	C	0	0.01
OR1D2	Q9TU84	OR1D2_PONPY	1	D	0	0	rs73300984:AF=0.00139776
OR1D4	P47884	OR1D4_HUMAN	1	D	0	0
OR1D5	Q9TUA6	OR1D5_PANTR	1	D	0	0			rs142753580:AF=0.0601038
OR1E1	Q9TUA9	OR1E1_PANTR	1	E	0	0	rs369437408:AF=0.000199681	rs189246588:AF=0.000399361 rs145403333:AF=0.000199681	1kg_000014958951:AF=0.000998403
OR1E2	Q9TUA2	OR1E2_PANTR	1	E	0	0.14		rs187032983:AF=0.000199681	1kg_000014959496:AF=0.00259585 rs367681681:AF=0.0385383
OR1E3	Q8WZA6	OR1E3_HUMAN
OR1F1	O43749	OR1F1_HUMAN	1	F	0	0.36	rs61731440:AF=0.0221645	1kg_000013541230:AF=0.000199681 rs140644764:AF=0.000199681
OR1F12	Q8NHA8	OR1FC_HUMAN	1	F	0	0.04
OR1F2P	Q96R84	OR1F2_HUMAN	1	F	1	0
OR1G1	Q9TU99	OR1G1_PANTR	1	G	0	0.36		1kg_000014954475:AF=0.000199681
OR1I1	O60431	OR1I1_HUMAN	1	I	0	0	rs75278395:AF=0.0233626	rs199682130:AF=0.000199681 rs140803534:AF=0.000199681
OR1J1	Q8NGS3	OR1J1_HUMAN	1	J	0	0.09		rs45579335:AF=0.00559105	rs140213758:AF=0.00219649
OR1J2	Q8NGS2	OR1J2_HUMAN	1	J	0	0.02	rs372492437:AF=0.000199681	1kg_000041428818:AF=0.000199681	rs145911830:AF=0.0545128
OR1J4	Q8NGS1	OR1J4_HUMAN	1	J	0	0.32	1kg_000041428917:AF=0.000199681
OR1K1	Q8NGR3	OR1K1_HUMAN	1	K	0	0.69		rs146400132:AF=0.000199681
OR1L1	Q8NH94	OR1L1_HUMAN	1	L	0	0	rs146376238:AF=0.000199681	rs185702629:AF=0.000199681
OR1L3	Q8NH93	OR1L3_HUMAN	1	L	0	1			rs200356415:AF=0.00638978 1kg_000041431026:AF=0.00199681
OR1L4	Q8NGR5	OR1L4_HUMAN	1	L	0	0.02	1kg_000041431787:AF=0.000199681 rs138651507:AF=0.000399361
OR1L6	Q8NGR2	OR1L6_HUMAN	1	L	0	0.02
OR1L8	Q8NGR8	OR1L8_HUMAN	1	L	0	0.01		rs111661061:AF=0.000798722
OR1M1	Q8NGA1	OR1M1_HUMAN	1	M	0	0.04	rs185062607:AF=0.000399361	1kg_000017447017:AF=0.000199681
OR1N1	Q8NGS0	OR1N1_HUMAN	1	N	0	0.18		1kg_000041429003:AF=0.000199681
OR1N2	Q8NGR9	OR1N2_HUMAN	1	N	0	0.04	rs114238765:AF=0.0121805
OR1P1	Q8NH06	OR1P1_HUMAN
OR1Q1	Q15612	OR1Q1_HUMAN	1	Q	0	0			rs113460128:AF=0.00159744
OR1S1	Q8NH92	OR1S1_HUMAN	1	S	0	0	1kg_000006255753:AF=0.000199681 rs1966834:AF=0.51877		1kg_000006255749:AF=0.000599042
OR1S2	Q8NGQ3	OR1S2_HUMAN	1	S	0	0.72		1kg_000006255551:AF=0.000199681
OR2A12	Q8NGT7	O2A12_HUMAN	2	A	0	0.07		1kg_000037241952:AF=0.000199681	rs368735311:AF=0.00259585
OR2A14	Q96R47	O2A14_HUMAN	2	A	0	1		rs192444025:AF=0.000798722 rs186823699:AF=0.000399361
OR2A2	Q6IF42	OR2A2_HUMAN	2	A	0	0.01		1kg_000037242142:AF=0.000199681
OR2A25	A4D2G3	O2A25_HUMAN	2	A	0	0.18
OR2A4	O95047	OR2A4_HUMAN	2	A	0	0		1kg_000034481892:AF=0.00119808
OR2A42	Q8NGT9	OR2A1_HUMAN	2	A	0	0.04
OR2A5	Q96R48	OR2A5_HUMAN	2	A	0	0.05	rs139541008:AF=0.000199681 1kg_000037241322:AF=0.000199681		rs147003252:AF=0.0211661
OR2A7	Q96R45	OR2A7_HUMAN	2	A	0	0.99		1kg_000037243527:AF=0.000399361
OR2AE1	Q8NHA4	O2AE1_HUMAN	2	AE	0	0.62	rs373707944:AF=0.000199681	1kg_000036601582:AF=0.000199681
OR2AG1	Q9H205	O2AG1_HUMAN	2	AG	0	0
OR2AG2	A6NM03	O2AG2_HUMAN	2	AG	0	0.04
OR2AJ1	Q8NGZ0	O2AJ1_HUMAN	2	AJ	0	0.01
OR2AK2	Q8NG84	O2AK2_HUMAN	2	AK	0	0.07
OR2AP1	Q8NGE2	O2AP1_HUMAN	2	AP	0	0.08	rs187451644:AF=0.000998403	1kg_000008260579:AF=0.00199681
OR2AT4	A6NND4	O2AT4_HUMAN	2	AT	0	0.1	rs138169747:AF=0.000798722
OR2B11	Q5JQS5	OR2BB_HUMAN	2	B	0	0.28	1kg_000003313380:AF=0.000199681	rs149603815:AF=0.00239617	rs35305980:AF=0.449081
OR2B2	Q9GZK3	OR2B2_HUMAN	2	B	0	0
OR2B3	O76000	OR2B3_HUMAN	2	B	0	0.99
OR2B6	P58173	OR2B6_HUMAN	2	B	0	0.25		1kg_000032974969:AF=0.000199681 1kg_000032974970:AF=0.000199681
OR2B8P	P59922	OR2B8_HUMAN	2	B	1	0
OR2C1	O95371	OR2C1_HUMAN	2	C	0	0.34	rs201906964:AF=0.000199681		rs142397376:AF=0.0315495
OR2C3	Q8N628	OR2C3_HUMAN	2	C	0	0
OR2D2	Q9H210	OR2D2_HUMAN	2	D	0	0.22		rs16919417:AF=0.0165735	rs10566026:AF=0.0269569
OR2D3	Q8NGH3	OR2D3_HUMAN	2	D	0	0.04			rs59264610:AF=0.0517173
OR2F1	Q13607	OR2F1_HUMAN	2	F	0	0	rs2072164:AF=0.114417 rs143460700:AF=0.000798722	rs201783611:AF=0.000199681
OR2F2	O95006	OR2F2_HUMAN	2	F	0	0		1kg_000037239794:AF=0
OR2G2	Q8NGZ5	OR2G2_HUMAN	2	G	0	1	1kg_000003315361:AF=0.000199681
OR2G3	Q8NGZ4	OR2G3_HUMAN	2	G	0	0.2		rs139486412:AF=0.000199681
OR2G6	Q5TZ20	OR2G6_HUMAN	2	G	0	0	rs201095356:AF=0.00119808	rs201905845:AF=0.000199681	1kg_000003329562:AF=0.00219649 1kg_000003329572:AF=0.000998403 rs139958354:AF=0.0221645
OR2H1	Q9GZK4	OR2H1_HUMAN	2	H	0	0.13			1kg_000032993878:AF=0.00838658 rs371076908:AF=0.00539137
OR2H2	O95918	OR2H2_HUMAN	2	H	0	0.17	1kg_000032995496:AF=0.000199681		rs367955229:AF=0.00579073
OR2I1P	Q8NGU4	OR2I1_HUMAN	2	I	1	0
OR2J1	Q9GZK6	OR2J1_HUMAN					rs2394517:AF=0.337061	1kg_000032989736:AF=0.000599042
OR2J2	Q9GZK2	OR2J2_HUMAN	2	J	0	0.81			1kg_000032990602:AF=0.00419329
OR2J3	Q9GZL5	OR2J3_HUMAN	2	J	0	0.62	rs201413360:AF=0.00658946		DUP_uwash_chr6_29080384_29182072:AF=0.00399361,0.00159744
OR2K2	Q8NGT1	OR2K2_HUMAN	2	K	0	0.12			1kg_000041264070:AF=0.00279553
OR2L13	Q8N349	OR2LD_HUMAN	2	L	0	1
OR2L2	Q8NH16	OR2L2_HUMAN	2	L	0	0.01	rs144606855:AF=0.0147764	1kg_000003321946:AF=0.000199681 rs74760950:AF=0.000199681
OR2L3	Q8NG85	OR2L3_HUMAN	2	L	0	0		1kg_000003322284:AF=0.000199681
OR2L5	Q8NG80	OR2L5_HUMAN	2	L	0	0.01	1kg_000003321682:AF=0.000199681	1kg_000003321703:AF=0.000599042
OR2L8	Q8NGY9	OR2L8_HUMAN	2	L	0	0	rs148005952:AF=0.000998403	rs145507153:AF=0.00439297 rs10888281:AF=0.745807
OR2M2	Q96R28	OR2M2_HUMAN	2	M	0	0.04	1kg_000003324208:AF=0.000599042 rs142698993:AF=0.000199681		1kg_000003324206:AF=0.000798722 1kg_000003324207:AF=0.000798722
OR2M3	Q8NG83	OR2M3_HUMAN	2	M	0	0.04	rs143836422:AF=0.00319489
OR2M4	Q96R27	OR2M4_HUMAN	2	M	0	0.03		rs192794351:AF=0.000399361 rs143728385:AF=0.00139776	1kg_000003325082:AF=0.00199681
OR2M5	A3KFT3	OR2M5_HUMAN	2	M	0	0		rs77689140:AF=0.00259585
OR2M7	Q8NG81	OR2M7_HUMAN	2	M	0	0	1kg_000003326434:AF=0.000199681
OR2S2	Q9NQN1	OR2S1_HUMAN	2	S	0	0	rs2233563:AF=0.024361	rs144882847:AF=0.00599042 rs186749928:AF=0.000399361 rs76983156:AF=0.00199681,0.000998403
OR2T1	O43869	OR2T1_HUMAN	2	T	0	0.05	rs369905309:AF=0.000399361	rs143395695:AF=0.00239617 rs202012550:AF=0.000199681
OR2T10	Q8NGZ9	O2T10_HUMAN	2	T	0	0.02
OR2T11	Q8NH01	O2T11_HUMAN	2	T	0	0	rs1892443:AF=0.912939	rs200110082:AF=0.000199681 rs200646881:AF=0.000199681	rs149866013:AF=0.0231629 1kg_000003330877:AF=0.000998403
OR2T12	Q8NG77	O2T12_HUMAN	2	T	0	0.12	rs201816547:AF=0.00279553	rs144460046:AF=0.00559105 rs147379132:AF=0.000199681	rs11339452:AF=0.214657 1kg_000003325958:AF=0.000998403 rs145414211:AF=0.0119808
OR2T2	Q6IF00	OR2T2_HUMAN	2	T	0	0.05	rs373345422:AF=0.00119808
OR2T27	Q8NH04	O2T27_HUMAN	2	T	0	0.04		rs146060874:AF=0.000199681 1kg_000003331230:AF=0.000399361	rs200669807:AF=0.0247604 rs141113411:AF=0.0461262
OR2T29	Q8NH02	O2T29_HUMAN	2	T	0	0.03	1kg_000003329914:AF=0.000399361 1kg_000003329913:AF=0.00139776	rs200037558:AF=0.0748802
OR2T3	Q8NH03	OR2T3_HUMAN	2	T	0	0		1kg_000003329074:AF=0.000399361 1kg_000003329076:AF=0.000199681	1kg_000003329070:AF=0.000798722 1kg_000003329083:AF=0.00299521
OR2T33	Q8NG76	O2T33_HUMAN	2	T	0	0.13		rs145618749:AF=0.000199681	1kg_000003325624:AF=0.00698882
OR2T34	Q8NGX1	O2T34_HUMAN	2	T	0	0.12	rs374287459:AF=0.000199681		1kg_000003330113:AF=0.000599042
OR2T35	Q8NGX2	O2T35_HUMAN	2	T	0	0.05	1kg_000003331061:AF=0.000599042	1kg_000003331055:AF=0.000199681 rs140070233:AF=0.342652	1kg_000003331056:AF=0.00139776 1kg_000003331054:AF=0.000599042 rs376728193:AF=0.0159744
OR2T4	Q8NH00	OR2T4_HUMAN	2	T	0	0.02			1kg_000003326976:AF=0.0291534 rs374193555:AF=0.0251597 rs61248663:AF=0.271166 rs34079073:AF=0.401358
OR2T5	Q6IEZ7	OR2T5_HUMAN	2	T	0	0			1kg_000003329315:AF=0.000599042
OR2T6	Q8NHC8	OR2T6_HUMAN	2	T	0	0.06	rs199789023:AF=0.000599042
OR2T7	P0C7T2	OR2T7_HUMAN	2	T	0	0.04	rs138819139:AF=0.0111821		rs150497047:AF=0.590455 1kg_000003328389:AF=0.00559105 rs140946811:AF=0.0567093
OR2T8	A6NH00	OR2T8_HUMAN	2	T	0	0.13
OR2V1	Q8NHB1	OR2V1_HUMAN	2	V	0	0.03	rs10073017:AF=0.111821
OR2V2	Q96R30	OR2V2_HUMAN	2	V	0	0.03	rs147854327:AF=0.000399361	1kg_000032546500:AF=0.000199681	rs140598308:AF=0.0772764
OR2W1	Q9Y3N9	OR2W1_HUMAN	2	W	0	0.27			1kg_000032989005:AF=0.00119808
OR2W3	Q7Z3T1	OR2W3_HUMAN	2	W	0	0.54	rs61750779:AF=0.110423 rs61750779:AF=0.110423	rs200867914:AF=0.000399361 rs200867914:AF=0.000399361	rs112696640:AF=0.134385
OR2W5	A6NFC9	OR2W5_HUMAN	2	W	0	1
OR2W6P	Q8NHA6	OR2W6_HUMAN	2	W	1	0
OR2Y1	Q8NGV0	OR2Y1_HUMAN	2	Y	0	0.25		1kg_000032540146:AF=0.000199681
OR2Z1	Q8NG97	OR2Z1_HUMAN	2	Z	0	0.8		rs200560379:AF=0.000199681
OR3A1	Q9TUA4	OR3A1_PANTR	3	A	0	0	rs188930692:AF=0.000199681 rs703903:AF=0.00299521,0.55012 rs703903:AF=0.00299521,0.55012	rs7218125:AF=0.0221645 rs188930692:AF=0.000199681 1kg_000014957075:AF=0.000199681 rs138768418:AF=0.00179712
OR3A2	Q9TU97	OR3A2_PANTR	3	A	0	0.29		1kg_000014956873:AF=0.000199681 rs373734930:AF=0.000199681
OR3A3	Q9TUA0	OR3A3_PANTR	3	A	0	0.09
OR3A4P	P47883	OR3A4_HUMAN
OR4A15	Q8NGL6	O4A15_HUMAN	4	A	0	1	1kg_000006208448:AF=0.000399361 rs201833967:AF=0.000399361	rs200584660:AF=0.000199681 1kg_000006208447:AF=0.000199681 1kg_000006208449:AF=0.000399361 rs117954374:AF=0.0119808 rs140143120:AF=0.000599042	rs373493945:AF=0.000998403
OR4A16	Q8NH70	O4A16_HUMAN	4	A	0	1	1kg_000006207820:AF=0.000199681	rs142814072:AF=0.000199681 rs116924453:AF=0.00698882 rs200380532:AF=0.000199681
OR4A47	Q6IF82	O4A47_HUMAN	4	A	0	0.18		1kg_000006132300:AF=0.000199681 1kg_000006132303:AF=0.000199681
OR4A4P	Q8NGN8	OR4A4_HUMAN	4	A	1	0
OR4A5	Q8NH83	OR4A5_HUMAN	4	A	0	0.12	rs148062720:AF=0.000399361 rs142260988:AF=0.00299521	rs139117737:AF=0.000199681 rs147678903:AF=0.000199681 rs146593138:AF=0.000599042
OR4A8	P0C604	OR4A8_HUMAN
OR4B1	Q8NGF8	OR4B1_HUMAN	4	B	0	0		rs139322491:AF=0.000199681 rs199813864:AF=0.000199681 rs185458849:AF=0.000798722	1kg_000006126519:AF=0.00219649
OR4C11	Q6IEV9	OR4CB_HUMAN	4	C	0	0.12	rs139149255:AF=0.000599042 rs193033371:AF=0.000798722 rs150286297:AF=0.000199681	rs75423534:AF=0.0690895 rs200590697:AF=0.000199681 rs201886935:AF=0.000199681
OR4C12	Q96R67	OR4CC_HUMAN	4	C	0	0.18
OR4C13	Q8NGP0	OR4CD_HUMAN	4	C	0	1		1kg_000006161904:AF=0.000199681 1kg_000006161906:AF=0.000199681
OR4C15	Q8NGM1	OR4CF_HUMAN	4	C	0	0.01		1kg_000006213409:AF=0.000199681 1kg_000006213412:AF=0.000199681 rs72908448:AF=0.000798722 1kg_000006213415:AF=0.000199681	rs72140406:AF=0.0173722
OR4C16	Q8NGL9	OR4CG_HUMAN	4	C	0	0	rs201401810:AF=0.000199681 rs141382229:AF=0.000599042	rs1459101:AF=0.252596 rs150706012:AF=0.000199681	rs144335894:AF=0.0185703
OR4C3	Q8NH37	OR4C3_HUMAN	4	C	0	1		1kg_000006128724:AF=0.000199681
OR4C45	A6NMZ5	O4C45_HUMAN	4	C	0	0.65
OR4C46	A6NHA9	O4C46_HUMAN	4	C	0	1	rs149978136:AF=0.000798722 rs74396937:AF=0.195487		rs372979385:AF=0.0191693
OR4C5	Q8NGB2	OR4C5_HUMAN	4	C	0	0.39	rs146834236:AF=0.00299521
OR4C6	Q8NH72	OR4C6_HUMAN	4	C	0	0.03	rs137985207:AF=0.000199681	rs186472801:AF=0.000199681 1kg_000006215554:AF=0.000199681
OR4D1	Q15615	OR4D1_HUMAN	4	D	0	0.05			rs138082759:AF=0.0139776 rs140837404:AF=0.0213658
OR4D10	Q8NGI6	OR4DA_HUMAN	4	D	0	0.52		rs75898556:AF=0.0770767
OR4D11	Q8NGI4	OR4DB_HUMAN	4	D	0	0.8			rs367593673:AF=0.00299521
OR4D2	P58180	OR4D2_HUMAN	4	D	0	0.03
OR4D5	Q8NGN0	OR4D5_HUMAN	4	D	0	0.16		1kg_000007267035:AF=0.000998403
OR4D6	Q8NGJ1	OR4D6_HUMAN	4	D	0	0		rs146734452:AF=0.000199681	rs77048571:AF=0.0423323
OR4D9	Q8NGE8	OR4D9_HUMAN	4	D	0	0.2	rs200344506:AF=0.000199681
OR4E1	P0C645	OR4E1_HUMAN
OR4E2	Q8NGC2	OR4E2_HUMAN	4	E	0	0	rs201192739:AF=0.000199681	1kg_000010911136:AF=0.000199681
OR4F15	Q8NGB8	O4F15_HUMAN	4	F	0	0.1		rs141388760:AF=0.00199681
OR4F17	Q8NGA8	O4F17_HUMAN	4	F	0	0.14			1kg_000017275029:AF=0.00479233
OR4F21	O95013	O4F21_HUMAN	4	F	0	0.58			1kg_000037492885:AF=0.00299521
OR4F29	Q6IEY1	OR4F3_HUMAN	4	F	0	0.58
OR4F4	Q96R69	OR4F4_HUMAN	4	F	0	0.14
OR4F5	Q8NH21	OR4F5_HUMAN	4	F	0	0.14		1kg_000000000389:AF=0.000199681
OR4F6	Q8NGB9	OR4F6_HUMAN	4	F	0	0.84	rs144452105:AF=0.000399361 1kg_000013468186:AF=0.000399361
OR4K1	Q8NGD4	OR4K1_HUMAN	4	K	0	0.12		1kg_000010883886:AF=0.000399361
OR4K13	Q8NH42	OR4KD_HUMAN	4	K	0	0.08	1kg_000010885482:AF=0.000199681	rs202200696:AF=0.000399361 rs184617178:AF=0.000798722 1kg_000010885477:AF=0.000199681
OR4K14	Q8NGD5	OR4KE_HUMAN	4	K	0	0.03		rs181753558:AF=0.000599042
OR4K15	Q8NH41	OR4KF_HUMAN	4	K	0	0
OR4K17	Q8NGC6	OR4KH_HUMAN	4	K	0	0.19
OR4K2	Q8NGD2	OR4K2_HUMAN	4	K	0	0.06
OR4K3	Q96R72	OR4K3_HUMAN
OR4K5	Q8NGD3	OR4K5_HUMAN	4	K	0	0.12		rs141298227:AF=0.000199681 1kg_000010883637:AF=0.000199681
OR4L1	Q8NH43	OR4L1_HUMAN	4	L	0	0			rs33977614:AF=0.00299521 rs33965693:AF=0.532149 rs148115082:AF=0.0109824 1kg_000010885944:AF=0.000798722
OR4M1	Q8NGD0	OR4M1_HUMAN	4	M	0	0.14	1kg_000010880810:AF=0.000199681 rs143164519:AF=0.000998403	1kg_000010880813:AF=0.000399361
OR4M2	Q8NGB6	OR4M2_HUMAN	4	M	0	0		rs78256866:AF=0.0505192	1kg_000012241107:AF=0.00279553 1kg_000012241112:AF=0.00159744 1kg_000012241123:AF=0.00299521
OR4N2	Q8NGD1	OR4N2_HUMAN	4	N	0	0	rs76952476:AF=0.0241613
OR4N4	Q8N0Y3	OR4N4_HUMAN	4	N	0	1	1kg_000012241429:AF=0.000199681	rs202083008:AF=0.000399361 1kg_000012241431:AF=0.000199681 rs200740894:AF=0.000399361	1kg_000012241424:AF=0.00279553
OR4N5	Q8IXE1	OR4N5_HUMAN	4	N	0	0.45	rs202234247:AF=0.000199681	1kg_000010887400:AF=0.000199681
OR4P4	Q8NGL7	OR4P4_HUMAN	4	P	0	0.1	rs143338269:AF=0.000998403	rs149082190:AF=0.000399361 rs76160133:AF=0.285144 rs184870171:AF=0.000199681	1kg_000006215233:AF=0.000599042 1kg_000006215241:AF=0.000998403
OR4Q2	P0C623	OR4Q2_HUMAN
OR4Q3	Q8NH05	OR4Q3_HUMAN	4	Q	0	0.17	rs139535758:AF=0.000199681	rs141057757:AF=0.000599042 rs148505982:AF=0.0113818	1kg_000010880098:AF=0.0109824
OR4S1	Q8NGB4	OR4S1_HUMAN	4	S	0	0.08
OR4S2	Q8NH73	OR4S2_HUMAN	4	S	0	0.21		rs143362220:AF=0.000998403	1kg_000006215389:AF=0.000798722 1kg_000006215390:AF=0.000798722
OR4X1	Q8NH49	OR4X1_HUMAN	4	X	0	0.03	rs79872488:AF=0.00379393 1kg_000006127484:AF=0.000199681	1kg_000006127479:AF=0.000199681 rs151032486:AF=0.000199681 rs10838851:AF=0.604233
OR4X2	Q8NGF9	OR4X2_HUMAN	4	X	0	0.44		rs7120775:AF=0.17472,0.00279553 1kg_000006127158:AF=0.000199681
OR51A2	Q8NGJ7	O51A2_HUMAN	51	A	0	0
OR51A4	Q8NGJ6	O51A4_HUMAN	51	A	0	0		rs189081673:AF=0.000199681
OR51A7	Q8NH64	O51A7_HUMAN	51	A	0	0.21		1kg_000005464420:AF=0.000199681 rs201750546:AF=0.000199681
OR51B2	Q9Y5P1	O51B2_HUMAN	51	B	0	0	rs7952293:AF=0.75599		rs375227790:AF=0.000798722
OR51B4	Q9Y5P0	O51B4_HUMAN	51	B	0	0.57		rs117137507:AF=0.000199681	1kg_000005470801:AF=0.00179712
OR51B5	Q9H339	O51B5_HUMAN	51	B	0	0.09	rs369290068:AF=0.000798722	rs139260852:AF=0.000199681 rs200158892:AF=0.000199681	rs147062602:AF=0.0503195
OR51B6	Q9H340	O51B6_HUMAN	51	B	0	1	rs77989044:AF=0.127995
OR51D1	Q8NGF3	O51D1_HUMAN	51	D	0	0.04	rs61745314:AF=0.0061901
OR51E1	Q8TCB6	O51E1_HUMAN	51	E	0	0		rs146943434:AF=0.000199681 rs181333465:AF=0.000199681	1kg_000005460495:AF=0.000998403
OR51E2	Q9H255	O51E2_HUMAN	51	E	0	0.04	rs201184158:AF=0.000199681
OR51F1	A6NGY5	O51F1_HUMAN	51	F	0	0.76	1kg_000005462334:AF=0.000399361		rs34672924:AF=0.215855
OR51F2	Q8NH61	O51F2_HUMAN	51	F	0	0	rs141833534:AF=0.000399361		1kg_000005463163:AF=0.000599042
OR51G1	Q8NGK1	O51G1_HUMAN	51	G	0	0	rs34742470:AF=0.0489217	rs147552359:AF=0.000599042	rs145179083:AF=0.00359425
OR51G2	Q8NGK0	O51G2_HUMAN	51	G	0	0.04		rs145892529:AF=0.000399361
OR51H1	Q8NH63	O51H1_HUMAN
OR51I1	Q9H343	O51I1_HUMAN	51	I	0	0.09	rs16930982:AF=0.128794	rs16930998:AF=0.128395
OR51I2	Q9H344	O51I2_HUMAN	51	I	0	0.12	rs10450603:AF=0.0587061	rs145725236:AF=0.000199681 1kg_000005473739:AF=0.000199681	rs35301588:AF=0.170327 rs79947333:AF=0.0700879
OR51J1	Q9H342	O51J1_HUMAN	51	J	0	0			rs113047337:AF=0.169928
OR51L1	Q8NGJ5	O51L1_HUMAN	51	L	0	0	rs143037587:AF=0.000399361 rs146166863:AF=0.000199681
OR51M1	Q9H341	O51M1_HUMAN	51	M	0	0		rs182074434:AF=0.000199681
OR51Q1	Q8NH59	O51Q1_HUMAN	51	Q	0	0		1kg_000005473258:AF=0.000199681 rs2647574:AF=0.453874
OR51S1	Q8NGJ8	O51S1_HUMAN	51	S	0	1		rs200652284:AF=0.000199681	1kg_000005463551:AF=0.000998403
OR51T1	Q8NGJ9	O51T1_HUMAN	51	T	0	0.01	rs78644275:AF=0.00738818 rs78644275:AF=0.00738818		1kg_000005464072:AF=0.00119808 1kg_000005464074:AF=0.00219649
OR51V1	Q9H2C8	O51V1_HUMAN	51	V	0	0.35		1kg_000005468974:AF=0.000199681	rs374330311:AF=0.0371406 1kg_000005468971:AF=0.000599042
OR52A1	Q9UKL2	O52A1_HUMAN	52	A	0	0.08	rs147169118:AF=0.00379393 rs147169118:AF=0.00379393	rs140366590:AF=0.000199681 rs140366590:AF=0.000199681	rs112098990:AF=0.195687
OR52A4P	A6NMU1	O52A4_HUMAN
OR52A5	Q9H2C5	O52A5_HUMAN	52	A	0	0.18		rs139667116:AF=0.000399361,0.000399361	1kg_000005467753:AF=0.000599042
OR52B2	Q96RD2	O52B2_HUMAN	52	B	0	0.04	1kg_000005485181:AF=0.000199681	1kg_000005485175:AF=0.000399361 rs190537696:AF=0.00159744
OR52B4	Q8NGK2	O52B4_HUMAN	52	B	0	0.89			rs11310407:AF=0.319688
OR52B6	Q8NGF0	O52B6_HUMAN	52	B	0	0.09	rs114791744:AF=0.00698882 1kg_000005475708:AF=0.000199681	rs185448772:AF=0.000199681	rs2341432:AF=0.715056,0.00159744
OR52D1	Q9H346	O52D1_HUMAN	52	D	0	0			1kg_000005474363:AF=0.00179712 rs36066208:AF=0.00738818,0.0940495
OR52E1	Q8NGJ3	O52E1_HUMAN
OR52E2	Q8NGJ4	O52E2_HUMAN	52	E	0	0.62		rs180948995:AF=0.000199681
OR52E4	Q8NGH9	O52E4_HUMAN	52	E	0	0.02
OR52E5	Q8NH55	O52E5_HUMAN	52	E	0	0.92
OR52E6	Q96RD3	O52E6_HUMAN	52	E	0	0	rs61737712:AF=0.00339457		1kg_000005479586:AF=0.00279553
OR52E8	Q6IFG1	O52E8_HUMAN	52	E	0	0	rs201800368:AF=0.000399361,0.000399361 rs201800368:AF=0.000399361,0.000399361
OR52H1	Q8NGJ2	O52H1_HUMAN	52	H	0	0	1kg_000005475200:AF=0.000199681 rs1566275:AF=0.889377	1kg_000005475205:AF=0.000199681	rs374926660:AF=0.00519169
OR52I1	Q8NGK6	O52I1_HUMAN	52	I	0	0.34			1kg_000005459612:AF=0.00279553 1kg_000005459614:AF=0.00279553
OR52I2	Q8NH67	O52I2_HUMAN	52	I	0	0.34			rs372539775:AF=0.00179712 rs376344526:AF=0.0121805 1kg_000005459501:AF=0.000998403
OR52J3	Q8NH60	O52J3_HUMAN	52	J	0	0		rs57026471:AF=0.113219
OR52K1	Q8NGK4	O52K1_HUMAN	52	K	0	0.04	rs368528167:AF=0.000199681	rs182242383:AF=0.000199681 1kg_000005457090:AF=0.000199681
OR52K2	Q8NGK3	O52K2_HUMAN	52	K	0	0	rs11032296:AF=0.038139	1kg_000005456397:AF=0.000399361	rs143345847:AF=0.00858626
OR52L1	Q8NGH7	O52L1_HUMAN	52	L	0	0	rs4436525:AF=0.800919 1kg_000005482104:AF=0.000199681	rs186343423:AF=0.00259585
OR52L2P	Q8NGH6	O52L2_HUMAN	52	L	1	0
OR52M1	Q8NGK5	O52M1_HUMAN	52	M	0	0.12	rs61751908:AF=0.000199681	rs147140643:AF=0.000199681	rs77893620:AF=0.0181709 rs145064459:AF=0.0091853 rs146677652:AF=0.00539137
OR52N1	Q8NH53	O52N1_HUMAN	52	N	0	0.31		1kg_000005478828:AF=0.000199681	rs142442713:AF=0.0203674
OR52N2	Q8NGI0	O52N2_HUMAN	52	N	0	0.09	rs201183437:AF=0.000199681	rs140716674:AF=0.000399361
OR52N4	Q8NGI2	O52N4_HUMAN	52	N	0	0.04		rs4910844:AF=0.214457 rs199613473:AF=0.000199681
OR52N5	Q8NH56	O52N5_HUMAN	52	N	0	0.07	rs138038454:AF=0.000199681	1kg_000005478705:AF=0.000199681
OR52P1P	Q8NH57	O52P1_HUMAN	52	P	1	0
OR52R1	Q8NGF1	O52R1_HUMAN	52	R	0	0
OR52W1	Q6IF63	O52W1_HUMAN	52	W	0	0.13	rs146972287:AF=0.000199681
OR52Z1	P0C646	O52Z1_HUMAN
OR56A1	Q8NGH5	O56A1_HUMAN	56	A	0	0.6
OR56A3	Q8NH54	O56A3_HUMAN	56	A	0	0.54		rs201571522:AF=0.000399361 rs112549328:AF=0.000199681 rs188845678:AF=0.000199681
OR56A4	Q8NGH8	O56A4_HUMAN	56	A	0	0.49
OR56A5	P0C7T3	O56A5_HUMAN	56	A	0	0.49
OR56B1	Q8NGI3	O56B1_HUMAN	56	B	0	0		1kg_000005478206:AF=0.000199681 1kg_000005478210:AF=0.000199681
OR56B2P	Q8NGI1	O56B2_HUMAN	56	B	1	0
OR56B4	Q8NH76	O56B4_HUMAN	56	B	0	0.03
OR5A1	Q8NGJ0	OR5A1_HUMAN	5	A	0	0.1	rs150073749:AF=0.00319489 rs144383577:AF=0.000399361	rs150073749:AF=0.00319489 1kg_000006274601:AF=0.000199681
OR5A2	Q8NGI9	OR5A2_HUMAN	5	A	0	0.05	1kg_000006274324:AF=0.000199681 rs151222077:AF=0.000199681	1kg_000006274321:AF=0.000399361
OR5AC1	P0C628	O5AC1_HUMAN
OR5AC2	Q9NZP5	O5AC2_HUMAN	5	AC	0	0.07
OR5AK2	Q8NH90	O5AK2_HUMAN	5	AK	0	0
OR5AK3P	Q8NH89	O5AK3_HUMAN	5	AK	1	0
OR5AL1	P0C617	O5AL1_HUMAN
OR5AN1	Q8NGI8	O5AN1_HUMAN	5	AN	0	0.09	rs149354660:AF=0.000199681
OR5AP2	Q8NGF4	O5AP2_HUMAN	5	AP	0	0.41	1kg_000006231993:AF=0.000399361 rs61743175:AF=0.00419329
OR5AR1	Q8NGP9	O5AR1_HUMAN	5	AR	0	1	rs143043362:AF=0.000199681	rs11228710:AF=0.623003
OR5AS1	Q8N127	O5AS1_HUMAN	5	AS	0	0.1	rs12224086:AF=0.000599042,0.103634 rs12224086:AF=0.000599042,0.103634
OR5AU1	Q8NGC0	O5AU1_HUMAN	5	AU	0	0	rs138056054:AF=0.000199681 1kg_000010903229:AF=0.000399361	1kg_000010903234:AF=0.000199681 rs149128731:AF=0.000199681 1kg_000010903228:AF=0.00119808 1kg_000010903215:AF=0.000599042	1kg_000010903222:AF=0.000399361
OR5B12	Q96R08	OR5BC_HUMAN	5	B	0	0.25		rs142424894:AF=0.000199681	rs201567144:AF=0.00459265
OR5B17	Q8NGF7	OR5BH_HUMAN	5	B	0	0.64	rs148767003:AF=0.000199681	rs79337234:AF=0.0111821 rs200982548:AF=0.000399361	1kg_000006257829:AF=0.000599042
OR5B2	Q96R09	OR5B2_HUMAN	5	B	0	0.01	1kg_000006258816:AF=0.000199681	rs200035108:AF=0.000199681
OR5B21	A6NL26	OR5BL_HUMAN	5	B	0	0.08		1kg_000006259976:AF=0.000199681 1kg_000006259972:AF=0.000199681 1kg_000006259971:AF=0.000199681
OR5B3	Q8NH48	OR5B3_HUMAN	5	B	0	0.04	1kg_000006258526:AF=0.000399361	1kg_000006258522:AF=0.000199681	rs200799158:AF=0.0135783
OR5C1	Q8NGR4	OR5C1_HUMAN	5	C	0	0.22	rs372241959:AF=0.000399361	rs138030369:AF=0.000199681 1kg_000041432794:AF=0.000798722
OR5D13	Q8NGL4	OR5DD_HUMAN	5	D	0	0	rs11230983:AF=0.102636	rs11230980:AF=0.000199681 rs74548274:AF=0.00199681
OR5D14	Q8NGL3	OR5DE_HUMAN	5	D	0	0.26	rs145892725:AF=0.000798722
OR5D16	Q8NGK9	OR5DG_HUMAN	5	D	0	0.77		1kg_000006218740:AF=0.000199681	rs147515254:AF=0.01877
OR5D18	Q8NGL1	OR5DI_HUMAN	5	D	0	0	rs201872777:AF=0.000199681
OR5F1	O95221	OR5F1_HUMAN	5	F	0	0.06		1kg_000006221334:AF=0.000199681	rs367584917:AF=0.000798722
OR5G3	P0C626	OR5G3_HUMAN
OR5H1	A6NKK0	OR5H1_HUMAN	5	H	0	0.03		rs140171913:AF=0.0115815
OR5H14	A6NHG9	O5H14_HUMAN	5	H	0	0.1		rs144438930:AF=0.000199681	1kg_000025471388:AF=0.00159744 1kg_000025471397:AF=0.00299521
OR5H15	A6NDH6	O5H15_HUMAN	5	H	0	0.03	rs147604293:AF=0.00119808	1kg_000025471730:AF=0.000199681 rs187614191:AF=0.000199681	rs377659479:AF=0.0315495 rs11408838:AF=0.0361422
OR5H2	Q8NGV7	OR5H2_HUMAN	5	H	0	0.04	1kg_000025473899:AF=0.000199681
OR5H6	Q8NGV6	OR5H6_HUMAN	5	H	0	0		rs201434146:AF=0.000599042 rs192791816:AF=0.000199681	1kg_000025473637:AF=0.000798722
OR5H8	P0DN80	OR5H8_HUMAN
OR5I1	Q13606	OR5I1_HUMAN	5	I	0	0.02			1kg_000006220426:AF=0.00139776 rs75874128:AF=0.00359425
OR5J2	Q8NH18	OR5J2_HUMAN	5	J	0	0.85	rs151315491:AF=0.000399361	1kg_000006224310:AF=0.000199681
OR5K1	Q8NHB7	OR5K1_HUMAN	5	K	0	0.09	rs201244755:AF=0.000399361
OR5K2	Q8NHB8	OR5K2_HUMAN	5	K	0	0.27	rs116512183:AF=0.000998403	rs55639376:AF=0.123802 rs143811067:AF=0.000399361
OR5K3	A6NET4	OR5K3_HUMAN	5	K	0	0.01	rs57067643:AF=0.0599042		1kg_000025475606:AF=0.000798722 rs144759043:AF=0.329073
OR5K4	A6NMS3	OR5K4_HUMAN	5	K	0	0.13			rs11288615:AF=0.336062
OR5L1	Q8NGL2	OR5L1_HUMAN	5	L	0	0
OR5L2	Q8NGL0	OR5L2_HUMAN	5	L	0	0.1	1kg_000006218564:AF=0.000199681	rs148523172:AF=0.000199681	rs144106069:AF=0.00559105 1kg_000006218571:AF=0.00159744
OR5M1	Q8NGP8	OR5M1_HUMAN	5	M	0	0.05	rs189610087:AF=0.000599042 rs201321352:AF=0.000599042		rs72003051:AF=0.126597
OR5M10	Q6IEU7	OR5MA_HUMAN	5	M	0	0.13			rs148438199:AF=0.0395367
OR5M11	Q96RB7	OR5MB_HUMAN	5	M	0	0.15	rs116068549:AF=0.00499201 1kg_000006230299:AF=0.000599042	1kg_000006230304:AF=0.000199681 1kg_000006230300:AF=0.000199681 rs17547284:AF=0.0427316
OR5M3	Q8NGP4	OR5M3_HUMAN	5	M	0	0.07	1kg_000006229044:AF=0.000199681	rs151336401:AF=0.000998403 1kg_000006229037:AF=0.000199681 1kg_000006229033:AF=0.000199681
OR5M8	Q8NGP6	OR5M8_HUMAN	5	M	0	0.61	rs140178134:AF=0.000199681 rs146141770:AF=0.000798722
OR5M9	Q8NGP3	OR5M9_HUMAN	5	M	0	0.51		rs182507943:AF=0.000199681
OR5P2	Q8WZ92	OR5P2_HUMAN	5	P	0	0.34	rs115188826:AF=0.0183706		1kg_000005509799:AF=0.00219649 1kg_000005509791:AF=0.00499201
OR5P3	Q8WZ94	OR5P3_HUMAN	5	P	0	0.06	rs117218570:AF=0.000199681	rs201090474:AF=0.000199681
OR5R1	Q8NH85	OR5R1_HUMAN	5	R	0	0	rs6591324:AF=0.769768 rs200800876:AF=0.000399361	1kg_000006228189:AF=0.000199681
OR5T1	Q8NG75	OR5T1_HUMAN	5	T	0	0.03	1kg_000006226006:AF=0.000399361	rs201776157:AF=0.000199681
OR5T2	Q8NGG2	OR5T2_HUMAN	5	T	0	0.18	rs145780242:AF=0.00119808		1kg_000006225312:AF=0.000599042
OR5T3	Q8NGG3	OR5T3_HUMAN	5	T	0	1	1kg_000006225641:AF=0.000199681	1kg_000006225646:AF=0.000199681	1kg_000006225642:AF=0.0231629 1kg_000006225647:AF=0.000599042
OR5V1	Q9UGF6	OR5V1_HUMAN	5	V	0	0.07		1kg_000032992737:AF=0.000199681 1kg_000032992737:AF=0.000199681
OR5W2	Q8NH69	OR5W2_HUMAN	5	W	0	0.01
OR6A2	O95222	OR6A2_HUMAN	6	A	0	0.21	rs151066337:AF=0.000199681	rs148911335:AF=0.000998403	1kg_000005494255:AF=0.00179712 rs71946386:AF=0.0121805
OR6B1	O95007	OR6B1_HUMAN	6	B	0	0.04	rs200541258:AF=0.000199681 1kg_000037240687:AF=0.000199681
OR6B2	Q6IFH4	OR6B2_HUMAN	6	B	0	0.31	rs145620667:AF=0.25		1kg_000021862688:AF=0.00479233
OR6B3	Q8NGW1	OR6B3_HUMAN	6	B	0	0.38
OR6C1	Q96RD1	OR6C1_HUMAN	6	C	0	0			rs5798345:AF=0.328874
OR6C2	Q9NZP2	OR6C2_HUMAN	6	C	0	0.05	rs187562104:AF=0.000199681
OR6C3	Q9NZP0	OR6C3_HUMAN	6	C	0	0.08	rs199757851:AF=0.000199681	rs191684223:AF=0.000199681 rs147847006:AF=0.000399361	rs113770805:AF=0.00419329
OR6C4	Q8NGE1	OR6C4_HUMAN	6	C	0	0.08		rs145714341:AF=0.000399361 rs142096869:AF=0.000399361	rs59693527:AF=0.0577077
OR6C6	A6NF89	OR6C6_HUMAN	6	C	0	0.03	1kg_000008255795:AF=0.000199681	rs76796682:AF=0.0071885
OR6C65	A6NJZ3	O6C65_HUMAN	6	C	0	0.92			1kg_000008257429:AF=0.00299521
OR6C68	A6NDL8	O6C68_HUMAN	6	C	0	1		1kg_000008258848:AF=0.000599042 rs142751832:AF=0.000599042 1kg_000008258848:AF=0.000599042 rs142751832:AF=0.000599042
OR6C70	A6NIJ9	O6C70_HUMAN	6	C	0	0.46	rs143241523:AF=0.000399361	rs138408351:AF=0.000199681 rs111636907:AF=0.00119808	rs368554927:AF=0.000599042 1kg_000008258415:AF=0.000599042
OR6C74	A6NCV1	O6C74_HUMAN	6	C	0	1	rs4321039:AF=0.014976	rs4522268:AF=0.235623
OR6C75	A6NL08	O6C75_HUMAN	6	C	0	0.07	rs199828790:AF=0.000199681		rs75456529:AF=0.0161741
OR6C76	A6NM76	O6C76_HUMAN	6	C	0	0.65		1kg_000008257769:AF=0.000199681 rs181925384:AF=0.000199681	rs58396798:AF=0.0249601
OR6F1	Q8NGZ6	OR6F1_HUMAN	6	F	0	0.11		rs201840277:AF=0.000199681	1kg_000003317113:AF=0.000798722
OR6J1	Q8NGC5	OR6J1_HUMAN	6	J	0	0	rs45494902:AF=0.0147764 rs3751484:AF=0.195088 rs3751483:AF=0.209265
OR6K2	Q8NGY2	OR6K2_HUMAN	6	K	0	0.61			rs371952569:AF=0.00579073 1kg_000002005173:AF=0.000599042 1kg_000002005172:AF=0.000599042
OR6K3	Q8NGY3	OR6K3_HUMAN	6	K	0	0.03
OR6K6	Q8NGW6	OR6K6_HUMAN	6	K	0	1
OR6M1	Q8NGM8	OR6M1_HUMAN	6	M	0	0.02		rs150135307:AF=0.000399361 rs201159106:AF=0.000599042
OR6N1	Q8NGY5	OR6N1_HUMAN	6	N	0	0.05		1kg_000002006130:AF=0.000199681
OR6N2	Q8NGY6	OR6N2_HUMAN	6	N	0	0.03		rs77219835:AF=0.00199681
OR6P1	Q8NGX9	OR6P1_HUMAN	6	P	0	0.05		rs142215019:AF=0.000998403
OR6Q1	Q8NGQ2	OR6Q1_HUMAN	6	Q	0	0.07	rs61739978:AF=0.00159744	rs369989982:AF=0.000199681 rs185813462:AF=0.000399361	rs34846253:AF=0.11861
OR6S1	Q8NH40	OR6S1_HUMAN	6	S	0	0.07
OR6T1	Q8NGN1	OR6T1_HUMAN	6	T	0	1	rs200971813:AF=0.000199681	1kg_000007267078:AF=0.000199681
OR6V1	Q8N148	OR6V1_HUMAN	6	V	0	0.07	rs183152674:AF=0.000199681	rs188874372:AF=0.000798722
OR6X1	Q8NH79	OR6X1_HUMAN	6	X	0	1	rs147243840:AF=0.00299521	rs141523472:AF=0.000599042 rs143796976:AF=0.000399361	1kg_000007264433:AF=0.000599042
OR6Y1	Q8NGX8	OR6Y1_HUMAN	6	Y	0	0.05		rs149371181:AF=0.000199681
OR7A10	O76100	OR7AA_HUMAN	7	A	0	0.04	1kg_000017543066:AF=0.000199681	1kg_000017543067:AF=0.000199681	rs372403003:AF=0.000599042
OR7A17	O14581	OR7AH_HUMAN	7	A	0	0.02
OR7A2P	Q8NGA2	OR7A2_HUMAN	7	A	1	0
OR7A5	Q15622	OR7A5_HUMAN	7	A	0	0.04	rs150851599:AF=0.000399361 rs150851599:AF=0.000399361	rs201956812:AF=0.00878594 rs201956812:AF=0.00878594
OR7C1	O76099	OR7C1_HUMAN	7	C	0	0.02			1kg_000017542462:AF=0.0125799
OR7C2	O60412	OR7C2_HUMAN	7	C	0	0	rs11883178:AF=0.0375399	1kg_000017544652:AF=0.000199681	1kg_000017544654:AF=0.000798722
OR7D2	Q96RA2	OR7D2_HUMAN	7	D	0	0.04	rs201893650:AF=0.000199681	1kg_000017448514:AF=0.000199681	rs148063330:AF=0.00299521
OR7D4	Q8NG98	OR7D4_HUMAN	7	D	0	0	1kg_000017448921:AF=0.000199681	rs137888408:AF=0.000399361 rs201567499:AF=0.000199681	1kg_000017448929:AF=0.00119808
OR7E24	Q6IFN5	O7E24_HUMAN	7	E	0	0	rs180840288:AF=0.00239617
OR7G1	Q8NGA0	OR7G1_HUMAN	7	G	0	0.07	1kg_000017447390:AF=0.000199681 rs140073167:AF=0.000399361 1kg_000017447390:AF=0.000199681 rs140073167:AF=0.000399361		rs151211604:AF=0.0275559 1kg_000017447382:AF=0.00119808
OR7G2	Q8NG99	OR7G2_HUMAN	7	G	0	0.2
OR7G3	Q8NG95	OR7G3_HUMAN	7	G	0	0.12		rs17001893:AF=0.0191693 rs61751875:AF=0.0333466	rs75266995:AF=0.0626997 rs111279560:AF=0.423722
OR8A1	Q8NGG7	OR8A1_HUMAN	8	A	0	0.1
OR8B12	Q8NGG6	OR8BC_HUMAN	8	B	0	0.04	rs148702196:AF=0.000199681
OR8B2	Q96RD0	OR8B2_HUMAN	8	B	0	0.83
OR8B3	Q8NGG8	OR8B3_HUMAN	8	B	0	0			rs201661436:AF=0.0351438
OR8B4	Q96RC9	OR8B4_HUMAN	8	B	0	0
OR8B8	Q15620	OR8B8_HUMAN	8	B	0	0.03	rs61733267:AF=0.00479233	rs183428355:AF=0.000199681 1kg_000007274466:AF=0.000399361
OR8D1	Q8WZ84	OR8D1_HUMAN	8	D	0	0.05
OR8D2	Q9GZM6	OR8D2_HUMAN	8	D	0	0	rs2512219:AF=0.277556
OR8D4	Q8NGM9	OR8D4_HUMAN	8	D	0	0.16	rs61907183:AF=0.0477236		rs201238608:AF=0.0231629
OR8G1	Q15617	OR8G1_HUMAN	8	G	0	0
OR8G2	Q6IF36	OR8G2_HUMAN
OR8G3P	P0DMU2	OR83P_HUMAN	8	G	1	0.96
OR8G5	Q8NG78	OR8G5_HUMAN	8	G	0	0.68
OR8H1	Q8NGG4	OR8H1_HUMAN	8	H	0	0.05	rs190046156:AF=0.000199681
OR8H2	Q8N162	OR8H2_HUMAN	8	H	0	0.05
OR8H3	Q8N146	OR8H3_HUMAN	8	H	0	0.05
OR8I2	Q8N0Y5	OR8I2_HUMAN	8	I	0	1	1kg_000006222998:AF=0.000199681	rs61887097:AF=0.0389377	rs138372442:AF=0.0389377 rs144690814:AF=0.0389377
OR8J1	Q8NGP2	OR8J1_HUMAN	8	J	0	0		rs141638344:AF=0.000199681
OR8J2	Q8NGG1	OR8J2_HUMAN
OR8J3	Q8NGG0	OR8J3_HUMAN	8	J	0	0.7	rs201535279:AF=0.000399361 1kg_000006223665:AF=0.000199681
OR8K1	Q8NGG5	OR8K1_HUMAN	8	K	0	0.84
OR8K3	Q8NH51	OR8K3_HUMAN	8	K	0	0	rs960193:AF=0.785543	1kg_000006226693:AF=0.000199681 rs117366703:AF=0.0061901 rs141093095:AF=0.000199681
OR8K5	Q8NH50	OR8K5_HUMAN	8	K	0	0.07	rs201565179:AF=0.000199681	rs147577134:AF=0.000199681 rs200336178:AF=0.000798722 1kg_000006224035:AF=0.000399361
OR8S1	Q8NH09	OR8S1_HUMAN	8	S	0	0
OR8U1	Q8NH10	OR8U1_HUMAN	8	U	0	0.04	rs376415306:AF=0.000199681 rs200311238:AF=0.000399361
OR8U8	P0C7N1	OR8U8_HUMAN	8	U	0	0
OR8U9	P0C7N5	OR8U9_HUMAN	8	U	0	0
OR9A1P	Q8NGU1	OR9A1_HUMAN	9	A	1	0
OR9A2	Q8NGT5	OR9A2_HUMAN	9	A	0	0
OR9A4	Q8NGU2	OR9A4_HUMAN	9	A	0	1	1kg_000037214944:AF=0.000399361	1kg_000037214942:AF=0.000199681 rs76669359:AF=0.00119808	rs200656822:AF=0.00898562
OR9G1	Q8NH87	OR9G1_HUMAN	9	G	0	0	rs111278435:AF=0.000199681 rs148651508:AF=0.000998403
OR9G4	Q8NGQ1	OR9G4_HUMAN	9	G	0	0.01	rs199908718:AF=0.000599042	rs141723002:AF=0.000199681
OR9G9	P0C7N8	OR9G9_HUMAN	9	G	0	0
OR9I1	Q8NGQ6	OR9I1_HUMAN	9	I	0	0.06
OR9K2	Q8NGE7	OR9K2_HUMAN	9	K	0	0.02	rs149479525:AF=0.00279553		rs58036029:AF=0.304113
OR9Q1	Q8NGQ5	OR9Q1_HUMAN	9	Q	0	0.31	rs144035569:AF=0.000199681 1kg_000006255211:AF=0.000399361
OR9Q2	Q8NGE9	OR9Q2_HUMAN	9	Q	0	0.31

## Sheet: S3a
Table S3a: protein family domains position most enriched in missense SNVs
Domain Position	Members Nr.1	Length2	Domain Instances3	Nr. Unique Variants4	Nr. Gene Mutated5	SNV nr.6	Alleles count7	Expected Freq.8	Log Odds9	Population Fraction10	Rare11	Mid12	Common13	P14	Q14	EthnicGroupsNr.15	Continental groups					Ethnic groups
																	EAS	EUR	AFR	AMR	SAS	CHB	JPT	CHS	CDX	KHV	CEU	TSI	FIN	GBR	IBS	YRI	LWK	GWD	MSL	ESN	ASW	ACB	MXL	PUR	CLM	PEL	GIH	PJL	BEB	STU	ITU
MHC_I:163:e	110	179	110	293	4	0.0363636	61749	227.687	8.08322	0.980032	0.341297	25.256	74.4027	0	0	26	0.981595	0.978175	0.985591	0.98941	0.964215	0.99115	0.978723	0.930233	0.988235	0.989899	1	0.978022	0.971963	0.967213	0.969697	0.971963	0.969697	0.929293	0.981481	0.970874	0.990196	0.961905	1	0.989583	1	0.989583	0.984375	0.990196	1	0.990385	0.990385
MHC_I:156:e	110	179	110	181	3	0.0272727	34577	227.687	7.24662	0.990415	0	0	100	0	0	26	0.99591	0.994048	0.994236	0.992436	0.976143	0.99115	0.989362	1	1	1	0.988235	0.967033	0.990654	0.983607	0.969697	0.990654	0.979798	0.959596	0.990741	1	1	0.990476	0.989899	1	0.990291	1	1	0.990196	1	1	0.990385
MHC_I:116:f	110	179	110	184	5	0.0454545	31545	227.687	7.11421	0.970048	20.6522	0	79.3478	0	0	26	0.932515	0.980159	0.985591	0.995461	0.952286	0.99115	0.989362	0.953488	0.988235	0.989899	1	0.912088	0.981308	1	0.969697	0.953271	1	0.939394	0.990741	0.951456	0.901961	0.961905	1	1	0.941748	0.927083	0.984375	0.941176	1	0.990385	0.980769
MHC_I:9:l	110	179	110	150	4	0.0363636	26790	227.687	6.8785	0.982428	1.33333	24	74.6667	0	0	26	0.993865	0.996032	0.971182	0.977307	0.972167	0.99115	0.989362	0.988372	0.952941	0.969697	0.976471	0.978022	0.981308	1	1	0.971963	1	0.929293	0.972222	0.990291	0.990196	1	0.969697	0.96875	1	1	0.953125	0.990196	0.989247	1	0.980769
MHC_I:152:e	110	179	110	151	6	0.0545455	26207	227.687	6.84675	0.996805	1.98675	24.5033	73.5099	0	0	26	0.99591	1	0.997118	0.995461	0.996024	1	0.989362	1	1	1	1	1	0.990654	0.983607	1	1	1	0.989899	0.990741	1	0.990196	1	1	0.989583	1	1	1	0.990196	1	1	1
7tm_1:82:R	856	257	862	262	222	0.259346	24074	1784.24	3.75409	1	82.8244	8.39695	8.77863	4.94065645841e-324	9.88131291682e-324	26	1	1	1	1	1	1	1	1	1	1	1	1	1	1	1	1	1	1	1	1	1	1	1	1	1	1	1	1	1	1	1
MHC_I:24:a	110	179	110	74	3	0.0272727	22688	227.687	6.63873	0.952875	1.35135	0	98.6486	0	0	26	0.993865	0.990079	0.945245	0.891074	0.962227	0.858407	0.946809	1	0.941176	0.909091	0.905882	0.967033	0.962617	0.901639	0.979798	0.934579	0.969697	0.969697	0.861111	0.990291	1	1	0.929293	0.885417	1	1	0.953125	0.970588	1	0.990385	0.942308
MHC_I:114:e	110	179	110	75	3	0.0272727	18056	227.687	6.30928	0.944089	0	48	52	0	0	26	0.95092	0.906746	0.965418	0.933434	0.974155	0.964602	0.989362	0.930233	0.952941	0.939394	0.905882	0.967033	0.971963	0.967213	0.979798	0.981308	0.919192	0.969697	0.935185	0.92233	0.852941	0.952381	0.858586	0.96875	0.980583	1	0.96875	0.990196	0.903226	0.836538	0.951923
MHC_I:97:g	110	179	110	149	4	0.0363636	16942	227.687	6.21741	0.973642	0.671141	48.9933	50.3356	0	0	26	0.96319	0.980159	0.982709	0.95764	0.992048	0.955752	0.989362	0.965116	1	0.969697	0.964706	1	0.981308	0.934426	0.989899	0.990654	0.979798	1	0.981481	0.970874	0.941176	0.980952	0.959596	0.927083	0.951456	0.979167	0.984375	0.980392	1	0.971154	0.961538
7tm_1:177:k	856	257	862	84	74	0.0864486	15777	1784.24	3.14444	0.999201	72.619	13.0952	14.2857	4.94065645841e-324	9.88131291682e-324	26	1	1	0.997118	1	0.998012	1	1	1	0.988235	1	1	1	1	1	1	1	1	0.989899	1	1	1	1	1	1	1	1	1	1	1	1	1
MHC_I:95:l	110	179	110	76	4	0.0363636	13916	227.687	5.93355	0.757987	0	2.63158	97.3684	0	0	26	0.738241	0.819444	0.81268	0.70348	0.749503	0.716814	0.797872	0.755814	0.882353	0.717172	0.8	0.714286	0.813084	0.754098	0.656566	0.785047	0.737374	0.767677	0.638889	0.864078	0.735294	0.838095	0.656566	0.677083	0.669903	0.75	0.765625	0.784314	0.752688	0.894231	0.798077
C1-set:65:s	292	83	235	80	8	0.0273973	13829	486.423	4.82934	0.798722	51.25	3.75	45	0	0	26	0.703476	0.728175	0.864553	0.90469	0.777336	0.884956	0.808511	0.639535	0.941176	0.909091	0.894118	0.747253	0.859813	0.934426	0.767677	0.766355	0.787879	0.737374	0.935185	0.728155	0.696078	0.647619	0.89899	0.885417	0.679612	0.78125	0.859375	0.715686	0.709677	0.769231	0.855769
7tm_4:86:r	421	144	421	61	53	0.125891	13536	871.421	3.95729	0.998802	77.0492	8.19672	14.7541	4.94065645841e-324	9.88131291682e-324	26	1	1	0.994236	1	0.998012	1	1	1	0.988235	1	1	1	1	1	1	1	1	0.989899	1	1	1	1	1	1	1	1	0.984375	1	1	1	1
7tm_4:93:r	421	144	421	93	83	0.19715	13286	871.421	3.93039	0.992412	72.043	15.0538	12.9032	4.94065645841e-324	9.88131291682e-324	26	0.98364	0.986111	0.991354	1	0.998012	1	0.989362	1	1	1	1	1	0.990654	1	1	1	0.979798	1	1	0.970874	0.970588	1	1	1	0.990291	1	0.96875	0.960784	0.989247	0.990385	1
7tm_1:197:e	856	257	862	81	77	0.0899533	13174	1784.24	2.88431	0.994409	77.7778	8.64198	13.5802	4.94065645841e-324	9.88131291682e-324	26	0.989775	0.996032	0.988473	1	0.994036	1	0.989362	1	1	1	1	1	1	1	1	0.981308	1	0.989899	1	1	0.970588	0.990476	1	1	1	0.989583	0.96875	0.990196	1	0.990385	0.990385
7tm_1:170:r	856	257	862	70	64	0.0747664	12120	1784.24	2.76401	0.996006	78.5714	5.71429	15.7143	4.94065645841e-324	9.88131291682e-324	26	0.99591	1	0.988473	1	0.992048	1	0.978723	1	1	1	1	1	0.981308	1	1	0.990654	1	0.989899	1	1	1	1	1	1	1	1	0.984375	0.980392	1	1	0.990385
7tm_1:198:k	856	257	862	99	86	0.100467	11340	1784.24	2.66804	0.996006	77.7778	14.1414	8.08081	4.02963e-282	8.55409e-282	26	1	1	0.994236	0.996974	0.988072	1	1	1	1	0.989899	1	0.989011	0.971963	1	0.989899	0.990654	1	1	1	1	1	1	1	0.989583	1	1	0.984375	1	1	1	0.990385
7tm_1:14:k	856	257	862	77	70	0.0817757	10901	1784.24	2.61108	0.985224	81.8182	6.49351	11.6883	6.78765e-210	1.31032e-209	26	0.981595	0.990079	0.9683	0.998487	0.978131	1	0.978723	0.976744	0.929412	1	1	0.989011	0.962617	0.983607	0.989899	0.962617	0.989899	0.989899	1	0.990291	0.980392	0.990476	1	1	0.990291	0.958333	0.984375	1	0.989247	0.990385	0.980769
MHC_I:70:k	110	179	110	43	5	0.0454545	10888	227.687	5.57954	0.73722	4.65116	4.65116	90.6977	0	0	26	0.734151	0.80754	0.619597	0.780635	0.693837	0.699115	0.702128	0.767442	0.364706	0.848485	0.764706	0.747253	0.672897	0.836066	0.767677	0.598131	0.888889	0.69697	0.796296	0.854369	0.813725	0.790476	0.828283	0.71875	0.76699	0.677083	0.65625	0.647059	0.989247	0.538462	0.730769
7tm_1:132:e	856	257	862	71	65	0.0759346	10857	1784.24	2.60524	0.999601	80.2817	8.4507	11.2676	4.94065645841e-324	9.88131291682e-324	26	0.997955	1	1	1	1	1	1	1	1	1	1	1	1	1	1	1	1	1	1	1	0.990196	1	1	1	1	1	1	1	1	1	1
7tm_1:86:i	856	257	862	49	47	0.0549065	10237	1784.24	2.52041	0.976837	79.5918	4.08163	16.3265	4.94065645841e-324	9.88131291682e-324	26	0.99182	0.90873	0.988473	1	0.992048	1	0.989362	0.976744	0.988235	1	1	1	1	1	0.989899	0.990654	0.919192	0.979798	1	0.932039	1	0.914286	1	1	1	0.979167	0.96875	1	0.860215	0.913462	1
MHC_I:80:t	110	179	110	74	3	0.0272727	10134	227.687	5.47601	0.836661	0	48.6486	51.3514	0	0	26	0.891616	0.674603	0.861671	0.912254	0.829026	0.893805	0.851064	0.825581	0.811765	0.888889	0.858824	0.802198	0.859813	0.918033	0.828283	0.88785	0.717172	0.757576	0.962963	0.718447	0.901961	0.6	0.929293	0.927083	0.941748	0.864583	0.890625	0.911765	0.516129	0.807692	0.894231
7tm_4:79:q	421	144	421	49	44	0.104513	10092	871.421	3.5337	0.988818	67.3469	12.2449	20.4082	4.94065645841e-324	9.88131291682e-324	26	0.98773	0.996032	0.9683	0.998487	0.984095	1	0.978723	1	0.941176	1	1	0.978022	0.962617	1	1	0.990654	1	0.989899	0.990741	0.990291	0.980392	1	1	1	1	0.989583	0.953125	0.970588	1	0.990385	0.990385
7tm_1:238:l	856	257	862	50	50	0.0584112	9956	1784.24	2.48026	0.994808	80	6	14	4.94065645841e-324	9.88131291682e-324	26	0.99591	0.992063	0.985591	1	0.996024	1	1	1	0.976471	1	1	1	1	1	0.989899	1	1	0.989899	1	0.990291	1	1	1	1	0.990291	0.989583	0.984375	1	0.989247	0.980769	0.980769
MHC_I:69:a	110	179	110	75	3	0.0272727	9574	227.687	5.394	0.465256	1.33333	50.6667	48	0	0	26	0.398773	0.597222	0.308357	0.505295	0.45328	0.39823	0.425532	0.360465	0.0941176	0.555556	0.552941	0.483516	0.35514	0.557377	0.535354	0.420561	0.676768	0.484848	0.509259	0.524272	0.539216	0.552381	0.555556	0.447917	0.466019	0.260417	0.296875	0.352941	0.817204	0.442308	0.384615
7tm_1:225:n	856	257	862	80	70	0.0817757	9406	1784.24	2.39827	0.992412	83.75	10	6.25	4.94065645841e-324	9.88131291682e-324	26	0.993865	0.992063	0.982709	1	0.988072	1	0.989362	0.976744	0.964706	1	1	0.989011	0.981308	1	1	0.971963	0.989899	1	1	0.980583	0.990196	1	1	1	1	1	0.984375	1	0.989247	1	0.990385
7tm_1:103:v	856	257	862	72	64	0.0747664	8932	1784.24	2.32367	0.976038	70.8333	18.0556	11.1111	4.94065645841e-324	9.88131291682e-324	26	0.97137	0.996032	0.974063	0.996974	0.934394	0.982301	0.946809	0.965116	1	1	1	0.901099	0.934579	1	0.939394	0.934579	0.989899	0.959596	1	1	0.980392	1	1	1	0.990291	0.947917	0.984375	0.970588	0.989247	1	0.971154
7TM_GPCR_Srsx:86:l	355	257	330	82	70	0.197183	8703	683.062	3.67142	0.961262	76.8293	14.6341	8.53659	4.94065645841e-324	9.88131291682e-324	26	0.9591	0.878968	0.974063	1	0.986083	1	0.968085	0.953488	0.976471	1	1	0.989011	1	1	0.969697	0.981308	0.909091	0.989899	1	0.834951	0.931373	0.866667	1	1	0.951456	0.96875	0.953125	0.990196	0.956989	0.836538	0.990385
7tm_1:179:a	856	257	862	76	72	0.0841121	8635	1784.24	2.27489	0.976038	81.5789	7.89474	10.5263	7.43279595171e-315	1.64489868151e-314	26	0.97137	0.992063	0.971182	0.969743	0.976143	0.955752	0.968085	0.976744	0.976471	0.989899	0.964706	0.956044	0.962617	0.934426	1	0.981308	1	0.979798	0.962963	1	1	0.971429	1	0.96875	0.932039	0.979167	1	0.970588	1	0.990385	0.951923
7tm_4:27:s	421	144	421	53	48	0.114014	8600	871.421	3.30289	0.977636	75.4717	9.43396	15.0943	3.67933e-226	7.26861e-226	26	0.95501	0.97619	0.956772	1	0.986083	1	0.968085	0.988372	0.917647	1	1	0.989011	0.981308	1	1	0.990654	0.989899	0.969697	1	0.980583	0.95098	0.990476	1	1	0.941748	0.958333	0.921875	0.941176	0.978495	0.942308	1
MHC_I:71:e	110	179	110	74	3	0.0272727	8486	227.687	5.21996	0.439297	51.3514	0	48.6486	0	0	26	0.388548	0.565476	0.268012	0.479576	0.427435	0.39823	0.37234	0.325581	0.0705882	0.525253	0.517647	0.472527	0.317757	0.52459	0.525253	0.383178	0.646465	0.454545	0.5	0.475728	0.529412	0.52381	0.494949	0.427083	0.466019	0.270833	0.25	0.333333	0.806452	0.403846	0.346154
7tm_1:88:r	856	257	862	54	48	0.0560748	8450	1784.24	2.24364	0.978834	77.7778	9.25926	12.963	1.61510059626e-320	3.6051970177e-320	26	0.95501	0.974206	0.971182	0.998487	0.986083	1	0.978723	0.965116	0.964706	0.989899	1	0.989011	0.990654	1	1	0.971963	0.989899	0.979798	1	0.951456	0.95098	0.961905	1	1	0.941748	0.979167	0.9375	0.941176	1	0.971154	0.990385
7tm_4:56:l	421	144	421	32	32	0.0760095	8308	871.421	3.25306	0.978834	65.625	15.625	18.75	4.94065645841e-324	9.88131291682e-324	26	0.952965	0.988095	0.965418	0.993949	0.984095	0.99115	0.968085	0.988372	0.976471	1	0.988235	0.989011	0.981308	0.983607	0.989899	0.990654	1	0.969697	0.990741	0.990291	0.931373	0.990476	1	1	0.980583	0.947917	0.984375	0.921569	0.978495	0.980769	0.942308
MHC_I:99:y	110	179	110	77	3	0.0272727	8285	227.687	5.18538	0.702476	2.5974	46.7532	50.6494	0	0	26	0.674847	0.837302	0.746398	0.655068	0.626243	0.60177	0.819149	0.697674	0.788235	0.575758	0.682353	0.56044	0.626168	0.622951	0.656566	0.691589	0.747475	0.585859	0.62037	0.757282	0.735294	0.92381	0.737374	0.75	0.61165	0.625	0.71875	0.705882	0.817204	0.932692	0.663462
MHC_I:83:e	110	179	110	38	3	0.0272727	8203	227.687	5.17103	0.625799	2.63158	0	97.3684	0	0	26	0.734151	0.565476	0.628242	0.641452	0.558648	0.654867	0.648936	0.686047	0.517647	0.525253	0.588235	0.538462	0.607477	0.606557	0.424242	0.700935	0.565657	0.505051	0.666667	0.572816	0.715686	0.495238	0.737374	0.6875	0.747573	0.729167	0.671875	0.784314	0.430108	0.75	0.673077
7tm_4:92:g	421	144	421	33	32	0.0760095	8025	871.421	3.20306	0.983227	75.7576	6.06061	18.1818	4.94065645841e-324	9.88131291682e-324	26	0.98364	0.994048	0.959654	0.98941	0.980119	1	0.968085	0.988372	0.952941	1	1	0.989011	0.981308	0.983607	1	0.962617	0.989899	0.969697	0.981481	1	0.970588	0.990476	0.989899	0.96875	0.990291	0.979167	0.9375	0.990196	1	0.990385	0.971154
7tm_4:61:v	421	144	421	31	31	0.0736342	7983	871.421	3.19549	0.976438	77.4194	6.45161	16.129	4.94065645841e-324	9.88131291682e-324	26	0.989775	0.918651	0.988473	0.993949	0.99006	0.99115	0.968085	1	1	1	0.988235	1	1	1	1	0.981308	0.89899	0.969697	0.981481	0.902913	0.990196	0.952381	1	1	0.990291	0.979167	1	0.990196	0.83871	0.990385	0.990385
7tm_4:57:l	421	144	421	26	24	0.0570071	7811	871.421	3.16406	0.989217	84.6154	0	15.3846	4.94065645841e-324	9.88131291682e-324	26	0.97955	0.988095	0.982709	0.996974	0.994036	1	0.978723	0.976744	0.976471	1	1	0.989011	1	0.967213	0.989899	0.990654	0.989899	1	1	0.990291	0.970588	0.990476	1	1	0.970874	0.979167	0.984375	1	0.989247	0.980769	0.990385
7tm_1:213:l	856	257	862	52	51	0.0595794	7747	1784.24	2.11833	0.978035	84.6154	5.76923	9.61538	0	0	26	0.96728	0.994048	0.976945	0.966717	0.988072	0.955752	0.968085	0.988372	0.976471	0.949495	0.964706	1	0.981308	0.983607	1	0.962617	0.979798	1	0.962963	1	0.95098	0.990476	0.989899	0.96875	0.951456	0.979167	0.984375	0.970588	1	1	0.980769
7tm_1:108:v	856	257	862	44	44	0.0514019	7733	1784.24	2.11572	0.973642	84.0909	4.54545	11.3636	4.94065645841e-324	9.88131291682e-324	26	0.98364	0.956349	0.976945	0.960666	0.996024	0.964602	0.989362	0.976744	0.941176	0.939394	0.964706	1	1	0.95082	0.989899	0.990654	1	1	0.972222	0.951456	0.990196	0.961905	0.949495	0.979167	1	0.96875	1	0.980392	0.956989	0.913462	0.980769
7tm_4:39:e	421	144	421	27	24	0.0570071	7712	871.421	3.14566	0.972444	77.7778	3.7037	18.5185	4.94065645841e-324	9.88131291682e-324	26	0.95501	0.982143	0.988473	0.959153	0.986083	0.946903	0.989362	0.953488	0.988235	0.989899	0.929412	0.989011	0.981308	0.934426	0.989899	0.990654	1	0.979798	0.990741	0.990291	0.980392	0.990476	0.939394	0.96875	0.990291	0.958333	0.96875	0.892157	0.978495	0.951923	1
7tm_4:120:k	421	144	421	66	57	0.135392	7702	871.421	3.14379	0.978035	77.2727	13.6364	9.09091	8.83066e-160	1.56972e-159	26	0.99182	0.964286	0.971182	0.995461	0.960239	0.982301	0.978723	0.976744	0.964706	0.989899	1	0.956044	0.971963	1	0.969697	0.943925	0.969697	0.959596	1	0.932039	0.990196	0.980952	1	1	0.990291	1	0.953125	1	0.989247	0.951923	0.980769
7tm_1:174:a	856	257	862	47	45	0.0525701	7630	1784.24	2.09637	0.980032	78.7234	8.51064	12.766	1.92227e-246	3.89545e-246	26	0.961145	0.996032	0.991354	0.97882	0.976143	0.99115	1	0.965116	0.976471	0.979798	0.952941	0.989011	0.990654	1	0.929293	0.981308	0.989899	0.989899	1	0.990291	0.960784	1	0.949495	0.979167	0.961165	0.979167	0.984375	0.941176	1	1	1
Collagen:38:p	180	60	1027	29	23	0.127778	7584	2125.77	1.83497	0.98123	82.7586	3.44828	13.7931	0	0	26	0.969325	0.982143	0.971182	0.995461	0.980119	1	0.968085	0.976744	0.988235	1	1	0.978022	0.962617	0.983607	1	0.981308	0.969697	0.979798	0.990741	0.980583	0.95098	0.990476	0.989899	1	0.980583	0.96875	0.9375	0.970588	0.989247	0.980769	0.980769
7tm_1:125:s	856	257	862	58	53	0.0619159	7560	1784.24	2.08308	0.969249	82.7586	6.89655	10.3448	1.92587e-192	3.60548e-192	26	0.95501	0.954365	0.956772	0.984871	0.986083	0.982301	0.946809	0.988372	0.941176	0.989899	0.976471	0.989011	0.990654	1	0.989899	0.971963	0.979798	0.989899	0.981481	0.932039	0.921569	0.933333	1	0.96875	0.912621	0.96875	0.953125	0.990196	0.978495	0.951923	0.980769
7tm_1:110:l	856	257	862	40	40	0.046729	7526	1784.24	2.07657	0.972843	77.5	12.5	10	4.94065645841e-324	9.88131291682e-324	26	0.98364	0.998016	0.942363	0.990923	0.934394	1	0.93617	0.988372	0.917647	0.979798	1	0.923077	0.906542	0.967213	0.969697	0.971963	1	0.89899	1	1	0.980392	1	0.989899	0.989583	1	0.979167	0.953125	0.970588	1	0.990385	0.961538
7tm_1:77:a	856	257	862	63	56	0.0654206	7503	1784.24	2.07216	0.966454	74.6032	14.2857	11.1111	1.70516e-220	3.34456e-220	26	0.928425	0.964286	0.956772	0.998487	0.970179	1	0.989362	0.918605	0.917647	1	1	0.967033	0.990654	1	0.969697	0.962617	0.969697	0.959596	1	0.970874	0.960784	0.942857	0.989899	1	0.961165	0.927083	0.921875	0.872549	0.956989	0.980769	0.980769
7tm_4:83:a	421	144	421	34	32	0.0760095	7487	871.421	3.10295	0.979633	73.5294	8.82353	17.6471	0	0	26	0.9591	0.994048	0.991354	0.97882	0.978131	0.99115	1	0.953488	0.976471	0.979798	0.952941	0.989011	0.990654	1	0.939394	0.981308	0.989899	0.989899	1	0.990291	0.960784	1	0.949495	0.979167	0.961165	0.979167	0.984375	0.941176	1	0.990385	1
7tm_1:83:Y	856	257	862	34	34	0.0397196	7463	1784.24	2.06445	0.962859	73.5294	5.88235	20.5882	0	0	26	0.948875	0.938492	0.974063	0.965204	0.99006	0.955752	0.978723	0.953488	0.964706	0.979798	0.941176	1	0.990654	0.967213	0.989899	1	0.909091	0.969697	0.962963	0.941748	0.960784	0.980952	0.959596	0.989583	0.92233	0.96875	0.984375	0.941176	0.967742	0.894231	0.971154
7tm_4:132:d	421	144	421	37	37	0.087886	7454	871.421	3.09657	0.979233	75.6757	8.10811	16.2162	0	0	26	0.97955	0.974206	0.959654	0.996974	0.974155	1	0.957447	0.976744	0.964706	0.989899	1	0.989011	0.934579	1	0.989899	0.990654	0.969697	0.969697	1	0.990291	1	0.980952	1	0.989583	0.980583	0.947917	0.953125	0.990196	0.967742	0.961538	0.961538
7tm_1:160:p	856	257	862	56	56	0.0654206	7357	1784.24	2.04381	0.940495	82.1429	8.92857	8.92857	4.94065645841e-324	9.88131291682e-324	26	0.989775	0.763889	0.956772	0.992436	0.99006	1	0.957447	0.965116	0.952941	0.989899	0.976471	1	0.990654	1	0.979798	1	0.79798	0.979798	0.990741	0.737864	1	0.742857	0.989899	1	1	1	0.96875	0.980392	0.817204	0.730769	0.951923
7tm_4:106:v	421	144	421	44	41	0.0973872	7347	871.421	3.07571	0.974042	77.2727	9.09091	13.6364	4.94065645841e-324	9.88131291682e-324	26	0.965235	0.982143	0.9683	0.981846	0.968191	0.982301	0.968085	0.976744	0.964706	0.979798	0.976471	0.978022	0.925234	1	0.969697	0.981308	0.979798	0.989899	0.981481	0.990291	0.960784	0.990476	0.989899	0.96875	0.951456	0.96875	0.984375	0.970588	0.978495	0.971154	0.961538
7tm_4:69:p	421	144	421	41	41	0.0973872	7332	871.421	3.07276	0.938498	75.6098	12.1951	12.1951	4.94065645841e-324	9.88131291682e-324	26	0.989775	0.753968	0.956772	0.992436	0.99006	1	0.957447	0.965116	0.952941	0.989899	0.976471	1	0.990654	1	0.979798	1	0.79798	0.979798	0.990741	0.728155	1	0.742857	0.989899	1	1	1	0.96875	0.980392	0.784946	0.721154	0.951923
7tm_1:17:t	856	257	862	77	74	0.0864486	7319	1784.24	2.03634	0.923323	84.4156	9.09091	6.49351	1.63361e-60	2.25724e-60	26	0.897751	0.948413	0.876081	1	0.854871	1	0.87234	0.895349	0.882353	1	1	0.868132	0.82243	1	0.878788	0.831776	0.949495	0.878788	1	0.961165	0.872549	0.92381	1	1	0.970874	0.90625	0.921875	0.843137	0.935484	0.971154	0.846154
7tm_1:52:f	856	257	862	46	46	0.0537383	7294	1784.24	2.0314	0.958866	78.2609	10.8696	10.8696	4.94065645841e-324	9.88131291682e-324	26	0.98364	0.878968	0.971182	0.975794	0.984095	0.99115	0.968085	0.965116	0.988235	0.959596	0.964706	1	0.971963	0.983607	0.979798	1	0.888889	0.969697	0.990741	0.883495	1	0.838095	0.969697	0.96875	0.980583	0.989583	0.921875	0.980392	0.903226	0.884615	0.990385
7tm_1:138:i	856	257	862	42	42	0.0490654	7242	1784.24	2.02108	0.946086	88.0952	2.38095	9.52381	4.94065645841e-324	9.88131291682e-324	26	0.989775	0.994048	0.991354	0.818457	0.992048	0.840708	1	0.976744	1	0.818182	0.752941	1	0.990654	0.901639	0.989899	0.981308	0.989899	1	0.861111	1	1	0.980952	0.767677	0.802083	0.980583	0.989583	1	1	1	1	0.971154
7TM_GPCR_Srsx:115:y	355	257	330	18	16	0.0450704	7228	683.062	3.40351	0.952875	61.1111	11.1111	27.7778	4.94065645841e-324	9.88131291682e-324	26	0.993865	0.962302	0.962536	0.880484	0.992048	0.902655	0.978723	1	0.929412	0.878788	0.894118	0.989011	1	0.967213	1	0.990654	0.959596	0.979798	0.768519	0.961165	1	0.971429	0.909091	0.885417	1	1	0.984375	0.970588	0.967742	0.951923	0.961538
7tm_1:101:a	856	257	862	71	51	0.0595794	7213	1784.24	2.01529	0.884984	66.1972	18.3099	15.493	2.61614e-24	3.05743e-24	26	0.828221	0.94246	0.942363	0.806354	0.946322	0.80531	0.968085	0.883721	0.976471	0.828283	0.811765	0.945055	0.934579	0.819672	0.939394	0.953271	0.929293	0.959596	0.842593	0.92233	0.803922	0.952381	0.737374	0.802083	0.76699	0.864583	0.9375	0.833333	0.946237	0.961538	0.894231
7tm_1:94:r	856	257	862	50	50	0.0584112	7199	1784.24	2.01249	0.959665	86	4	10	9.62554e-167	1.72988e-166	26	0.989775	0.974206	0.948127	0.910741	0.988072	0.840708	0.968085	1	0.858824	0.888889	0.917647	0.989011	0.990654	0.95082	0.989899	0.981308	0.939394	0.989899	0.907407	0.980583	0.990196	0.971429	0.939394	0.958333	1	0.979167	0.984375	0.980392	0.989247	0.990385	0.980769
7tm_1:111:l	856	257	862	56	54	0.0630841	7186	1784.24	2.00988	0.943291	85.7143	3.57143	10.7143	2.41803e-287	5.17167e-287	26	0.97546	0.970238	0.945245	0.866868	0.984095	0.884956	1	0.988372	0.894118	0.89899	0.929412	1	0.981308	0.836066	1	0.971963	0.989899	0.969697	0.824074	0.951456	0.990196	0.961905	0.858586	0.833333	0.970874	0.958333	0.9375	0.970588	0.978495	0.971154	0.942308
7tm_1:13:k	856	257	862	73	63	0.0735981	7143	1784.24	2.00122	0.883387	80.8219	12.3288	6.84932	0	0	26	0.848671	0.815476	0.884726	0.992436	0.840954	0.99115	0.904255	0.872093	0.917647	0.969697	1	0.857143	0.813084	0.983607	0.858586	0.841121	0.808081	0.838384	1	0.84466	0.754902	0.857143	1	1	0.92233	0.875	0.890625	0.823529	0.741935	0.817308	0.836538
7tm_1:107:l	856	257	862	53	53	0.0619159	7118	1784.24	1.99616	0.966054	84.9057	1.88679	13.2075	4.94065645841e-324	9.88131291682e-324	26	0.893661	0.970238	0.991354	0.981846	0.994036	0.982301	0.978723	0.930233	1	0.969697	0.964706	1	1	0.983607	1	0.990654	0.989899	0.979798	1	1	0.892157	0.952381	1	0.96875	0.893204	0.895833	1	0.862745	0.913978	0.990385	0.990385
7tm_1:6:i	856	257	862	47	39	0.0455607	7084	1784.24	1.98925	0.961661	74.4681	10.6383	14.8936	0	0	26	0.94274	0.986111	0.95389	0.962179	0.960239	0.920354	0.925532	0.965116	0.976471	0.979798	0.929412	0.934066	0.962617	0.983607	0.979798	0.962617	0.979798	0.959596	0.981481	0.990291	0.921569	0.990476	0.959596	0.989583	0.941748	0.947917	0.953125	0.941176	0.978495	0.990385	0.961538
7tm_1:51:k	856	257	862	60	57	0.0665888	7062	1784.24	1.98477	0.962859	78.3333	11.6667	10	1.02321e-181	1.88077e-181	26	0.981595	0.980159	0.945245	0.919818	0.996024	0.938053	0.989362	0.976744	0.941176	0.89899	0.929412	0.989011	1	0.983607	1	0.990654	1	1	0.87963	1	0.980392	0.961905	0.878788	0.958333	0.980583	0.979167	0.9375	0.990196	0.956989	0.980769	0.913462
7tm_1:152:s	856	257	862	41	41	0.0478972	7019	1784.24	1.97596	0.963259	82.9268	7.31707	9.7561	6.12418e-83	9.13173e-83	26	0.981595	0.878968	0.985591	0.990923	0.978131	0.982301	0.968085	1	0.988235	1	1	0.978022	1	1	0.979798	0.971963	0.868687	0.959596	0.981481	0.873786	0.990196	0.904762	0.979798	1	0.951456	0.979167	1	0.990196	0.752688	0.980769	0.990385
7tm_1:59:l	856	257	862	51	51	0.0595794	7016	1784.24	1.97534	0.892572	80.3922	5.88235	13.7255	1.161e-169	2.09723e-169	26	0.858896	0.728175	0.887608	0.996974	0.956262	1	0.93617	0.906977	0.776471	0.989899	1	0.934066	0.981308	1	0.959596	0.971963	0.727273	0.929293	1	0.747573	0.852941	0.695238	1	0.989583	0.854369	0.84375	0.890625	0.843137	0.784946	0.692308	0.932692
7tm_1:173:r	856	257	862	66	57	0.0665888	6903	1784.24	1.95191	0.974441	83.3333	9.09091	7.57576	5.21079e-08	5.53073e-08	26	0.952965	0.986111	0.979827	0.975794	0.978131	0.982301	0.978723	0.953488	0.964706	0.989899	0.976471	0.967033	0.990654	0.967213	0.959596	0.981308	0.979798	0.989899	0.981481	0.970874	0.901961	0.990476	0.979798	0.947917	0.980583	0.979167	1	0.95098	1	0.990385	0.980769
Keratin_B2_2:21:c	51	45	194	19	15	0.294118	6902	401.558	4.10334	0.99361	68.4211	5.26316	26.3158	0	0	26	0.997955	0.990079	0.991354	1	0.986083	1	0.978723	1	1	1	1	1	1	1	0.979798	0.981308	0.969697	0.969697	1	0.980583	1	1	1	1	0.990291	1	0.984375	1	1	1	1
7tm_4:9:a	421	144	421	38	38	0.0902613	6793	871.421	2.96261	0.960064	81.5789	2.63158	15.7895	4.94065645841e-324	9.88131291682e-324	26	0.875256	0.96627	0.988473	0.981846	0.988072	0.982301	0.978723	0.906977	1	0.969697	0.964706	1	1	0.983607	1	0.981308	0.979798	0.959596	1	1	0.872549	0.952381	1	0.96875	0.883495	0.875	1	0.843137	0.903226	0.990385	0.980769
7tm_4:82:r	421	144	421	44	37	0.087886	6671	871.421	2.93646	0.973243	79.5455	9.09091	11.3636	1.12002e-29	1.34479e-29	26	0.94683	0.986111	0.979827	0.975794	0.978131	0.982301	0.978723	0.94186	0.964706	0.989899	0.976471	0.967033	0.990654	0.967213	0.959596	0.981308	0.979798	0.989899	0.981481	0.970874	0.901961	0.990476	0.979798	0.947917	0.970874	0.979167	1	0.941176	1	0.990385	0.980769
7tm_1:25:s	856	257	862	58	57	0.0665888	6484	1784.24	1.86157	0.926118	81.0345	8.62069	10.3448	2.35352e-126	3.91172e-126	26	0.9591	0.888889	0.847262	0.995461	0.894632	0.99115	0.851064	0.976744	0.811765	0.989899	1	0.879121	0.934579	0.983607	0.878788	0.934579	0.868687	0.838384	1	0.84466	0.980392	0.92381	1	1	0.951456	0.958333	0.796875	0.931373	0.946237	0.865385	0.903846
7tm_4:55:e	421	144	421	37	34	0.0807601	6482	871.421	2.895	0.957668	89.1892	2.7027	8.10811	0	0	26	0.936605	0.97619	0.92219	1	0.928429	1	0.893617	0.953488	0.917647	1	1	0.912088	0.915888	1	0.949495	0.943925	0.949495	0.919192	1	0.980583	0.921569	0.990476	1	1	0.893204	0.96875	0.953125	0.95098	0.989247	0.971154	0.932692
7tm_1:113:f	856	257	862	40	39	0.0455607	6397	1784.24	1.84209	0.986422	92.5	0	7.5	4.94065645841e-324	9.88131291682e-324	26	0.99591	1	0.985591	0.969743	0.986083	0.982301	0.989362	1	0.988235	0.969697	0.976471	0.989011	1	0.901639	0.969697	0.990654	1	0.979798	0.981481	1	1	1	0.969697	0.979167	0.990291	0.989583	1	1	1	1	0.971154
7tm_1:11:r	856	257	862	59	54	0.0630841	6384	1784.24	1.83915	0.944489	86.4407	1.69492	11.8644	3.86074e-118	6.30721e-118	26	0.961145	0.978175	0.930836	0.931921	0.920477	0.920354	0.957447	0.976744	0.988235	0.939394	0.976471	0.934066	0.869159	0.967213	0.919192	0.953271	0.969697	0.929293	0.907407	0.980583	0.960784	0.990476	0.89899	0.9375	0.951456	0.958333	0.953125	0.960784	0.956989	0.990385	0.846154
Cadherin:10:p	227	93	1359	42	32	0.140969	6354	2812.97	1.17557	0.919329	80.9524	7.14286	11.9048	4.94065645841e-324	9.88131291682e-324	26	0.91002	0.81746	0.945245	0.993949	0.914513	1	0.925532	0.918605	0.988235	0.989899	0.976471	0.923077	0.915888	1	0.919192	0.925234	0.818182	0.888889	1	0.902913	0.921569	0.685714	0.989899	1	0.893204	0.916667	1	0.901961	0.806452	0.875	0.894231
Cadherin:67:Y	227	93	1359	43	30	0.132159	6317	2812.97	1.16714	0.982029	76.7442	13.9535	9.30233	0	0	26	0.96728	0.994048	0.988473	0.977307	0.986083	0.99115	0.978723	0.953488	1	0.979798	0.952941	0.989011	0.971963	0.967213	0.969697	1	0.989899	1	0.981481	1	1	0.990476	0.989899	0.96875	0.961165	0.927083	1	0.990196	1	0.990385	0.980769
7tm_1:147:s	856	257	862	42	41	0.0478972	6254	1784.24	1.80947	0.938898	76.1905	14.2857	9.52381	0	0	26	0.865031	0.954365	0.902017	0.995461	0.946322	0.99115	0.925532	0.906977	0.894118	1	1	0.978022	0.943925	0.967213	0.929293	0.953271	0.959596	0.929293	1	0.970874	0.813725	0.952381	1	1	0.902913	0.854167	0.9375	0.852941	0.935484	0.951923	0.865385
7tm_4:53:l	421	144	421	38	38	0.0902613	6241	871.421	2.84033	0.942093	81.5789	5.26316	13.1579	4.94065645841e-324	9.88131291682e-324	26	0.948875	0.920635	0.878963	0.980333	0.950298	0.964602	0.914894	0.953488	0.764706	1	0.976471	0.945055	0.990654	0.918033	0.919192	0.971963	0.888889	0.919192	1	0.912621	0.960784	0.933333	0.989899	0.989583	0.941748	0.947917	0.890625	0.941176	0.956989	0.913462	0.932692
7tm_4:108:s	421	144	421	34	33	0.0783848	6236	871.421	2.83918	0.931709	76.4706	14.7059	8.82353	0	0	26	0.889571	0.857143	0.95389	0.996974	0.946322	1	0.978723	0.94186	0.964706	1	1	1	0.934579	1	0.969697	0.897196	0.858586	0.939394	0.990741	0.864078	0.921569	0.828571	1	0.989583	0.796117	0.864583	0.921875	0.931373	0.870968	0.865385	0.942308
7tm_1:38:m	856	257	862	51	49	0.057243	6236	1784.24	1.80531	0.946086	84.3137	5.88235	9.80392	4.94688e-240	9.94689e-240	26	0.920245	0.938492	0.899135	0.971256	0.978131	0.955752	0.925532	0.906977	0.729412	0.979798	0.976471	0.978022	0.971963	0.95082	0.979798	0.990654	0.89899	0.969697	0.990741	0.970874	0.931373	0.92381	0.979798	0.958333	0.902913	0.895833	0.96875	0.960784	0.935484	0.961538	0.971154
7tm_1:255:i	856	257	862	43	43	0.0502336	6222	1784.24	1.80207	0.965655	88.3721	2.32558	9.30233	4.94065645841e-324	9.88131291682e-324	26	0.948875	0.972222	0.965418	0.965204	0.976143	1	0.989362	0.965116	0.929412	0.949495	0.964706	0.967033	0.971963	0.983607	1	0.981308	1	0.959596	0.953704	0.951456	0.941176	0.971429	0.969697	0.9375	0.951456	0.9375	0.953125	0.95098	0.956989	0.980769	0.980769
7tm_1:66:v	856	257	862	41	41	0.0478972	6220	1784.24	1.8016	0.963259	73.1707	14.6341	12.1951	4.56227e-184	8.41935e-184	26	0.95092	0.952381	0.95389	0.971256	0.982107	0.938053	0.946809	0.94186	0.941176	0.969697	0.988235	0.989011	0.990654	0.967213	0.989899	0.962617	0.939394	0.979798	0.990741	0.980583	0.980392	0.961905	0.969697	0.979167	0.951456	0.927083	0.9375	0.95098	0.924731	0.951923	0.980769
7tm_4:94:h	421	144	421	47	38	0.0902613	6215	871.421	2.83431	0.941294	72.3404	19.1489	8.51064	1.90218e-33	2.33272e-33	26	0.944785	0.986111	0.925072	0.959153	0.880716	0.982301	0.893617	0.965116	0.964706	0.959596	0.964706	0.89011	0.841121	0.918033	0.848485	0.943925	0.979798	0.878788	0.944444	0.980583	0.970588	1	0.959596	0.96875	0.941748	0.947917	0.984375	0.901961	0.978495	0.990385	0.884615
MHC_I:77:n	110	179	110	6	4	0.0363636	6172	227.687	4.76061	0.922125	16.6667	16.6667	66.6667	0	0	26	0.9591	0.801587	0.919308	0.972769	0.942346	0.982301	0.904255	0.906977	0.858824	0.949495	0.952941	0.945055	0.981308	0.983607	0.878788	0.971963	0.828283	0.929293	0.981481	0.864078	0.960784	0.714286	0.969697	0.989583	0.970874	0.958333	0.953125	0.990196	0.688172	0.903846	0.961538
7tm_1:254:P	856	257	862	47	47	0.0549065	6148	1784.24	1.78481	0.941294	80.8511	8.51064	10.6383	2.00915e-238	4.03067e-238	26	0.928425	0.878968	0.976945	0.950076	0.980119	0.902655	0.968085	0.918605	0.952941	0.939394	0.976471	0.967033	0.981308	0.967213	1	0.981308	0.909091	0.969697	0.981481	0.902913	0.970588	0.866667	0.959596	0.9375	0.92233	0.927083	1	0.901961	0.827957	0.884615	0.990385
7tm_1:219:f	856	257	862	56	56	0.0654206	6148	1784.24	1.78481	0.940096	83.9286	7.14286	8.92857	1.97775e-78	2.91055e-78	26	0.940695	0.882937	0.971182	0.937973	0.978131	0.955752	0.978723	0.895349	0.976471	0.89899	0.964706	0.978022	1	0.95082	0.959596	0.953271	0.89899	1	0.898148	0.932039	0.95098	0.895238	0.929293	0.979167	0.941748	0.958333	0.953125	0.95098	0.892473	0.798077	0.971154
7tm_1:29:a	856	257	862	45	45	0.0525701	6124	1784.24	1.77916	0.948083	77.7778	13.3333	8.88889	2.36648e-184	4.37176e-184	26	0.9182	0.922619	0.945245	0.972769	0.972167	0.946903	0.989362	0.906977	0.905882	1	0.941176	0.956044	0.981308	0.983607	0.959596	0.971963	0.929293	0.989899	0.981481	0.932039	0.892157	0.92381	0.979798	0.979167	0.932039	0.895833	0.890625	0.960784	0.903226	0.923077	0.971154
7tm_1:22:f	856	257	862	38	38	0.0443925	6116	1784.24	1.77728	0.953275	84.2105	5.26316	10.5263	2.31615e-219	4.53691e-219	26	0.93865	0.928571	0.942363	0.98941	0.952286	0.99115	0.93617	0.895349	0.964706	0.989899	0.988235	0.945055	0.943925	0.983607	0.979798	0.971963	0.919192	0.919192	1	0.893204	0.980392	0.961905	0.969697	1	0.980583	0.895833	0.96875	0.931373	0.935484	0.932692	0.913462
7tm_4:11:w	421	144	421	24	24	0.0570071	6086	871.421	2.80405	0.933307	58.3333	16.6667	25	2.25463e-231	4.48226e-231	26	0.93865	0.918651	0.896254	0.942511	0.956262	0.973451	0.893617	0.976744	0.894118	0.969697	0.941176	0.945055	0.953271	0.967213	0.959596	0.953271	0.89899	0.969697	0.925926	0.912621	0.901961	0.92381	0.919192	0.90625	0.932039	0.916667	0.859375	0.970588	0.946237	0.913462	0.923077
EGF_CA:31:e	208	42	783	39	22	0.105769	6036	1620.72	1.89696	0.939696	89.7436	2.5641	7.69231	0	0	26	0.948875	0.990079	0.951009	0.96823	0.83499	0.982301	0.946809	0.94186	0.976471	0.989899	0.941176	0.758242	0.850467	0.918033	0.909091	0.794393	0.989899	0.858586	0.990741	0.990291	0.941176	0.980952	1	0.927083	0.961165	0.9375	0.984375	0.960784	1	0.990385	0.913462
7tm_1:151:l	856	257	862	39	37	0.0432243	6022	1784.24	1.75493	0.949281	69.2308	17.9487	12.8205	6.63978e-170	1.19966e-169	26	0.932515	0.972222	0.956772	0.934947	0.956262	0.884956	0.93617	0.976744	0.976471	0.939394	0.976471	0.934066	0.934579	0.967213	0.979798	0.962617	0.989899	0.969697	0.907407	0.961165	0.882353	0.961905	0.959596	0.9375	0.951456	0.885417	0.96875	0.970588	0.978495	0.971154	0.951923
7tm_1:239:l	856	257	862	46	44	0.0514019	5966	1784.24	1.74145	0.950879	86.9565	6.52174	6.52174	5.16402e-46	6.7266e-46	26	0.952965	0.93254	0.92219	0.94705	0.992048	0.938053	0.968085	0.953488	0.870588	0.909091	0.941176	0.989011	0.990654	0.983607	0.989899	0.990654	0.919192	1	0.935185	0.961165	0.960784	0.914286	0.989899	0.947917	0.961165	0.916667	0.890625	0.970588	0.967742	0.903846	0.942308
7tm_4:133:l	421	144	421	35	33	0.0783848	5952	871.421	2.77193	0.950879	82.8571	8.57143	8.57143	5.23939e-176	9.5448e-176	26	0.952965	0.93254	0.92219	0.94705	0.992048	0.938053	0.968085	0.953488	0.870588	0.909091	0.941176	0.989011	0.990654	0.983607	0.989899	0.990654	0.919192	1	0.935185	0.961165	0.960784	0.914286	0.989899	0.947917	0.961165	0.916667	0.890625	0.970588	0.967742	0.903846	0.942308
Cadherin:68:e	227	93	1359	49	32	0.140969	5910	2812.97	1.07106	0.859824	87.7551	0	12.2449	0	0	26	0.96319	0.793651	0.85879	0.768533	0.946322	0.814159	0.904255	0.988372	0.752941	0.828283	0.741176	0.956044	0.943925	0.852459	0.959596	0.962617	0.808081	0.909091	0.75	0.796117	0.931373	0.809524	0.686869	0.729167	0.951456	0.958333	0.859375	0.990196	0.795699	0.759615	0.903846
7tm_1:218:f	856	257	862	46	44	0.0514019	5833	1784.24	1.70893	0.95008	82.6087	8.69565	8.69565	1.65088e-115	2.68009e-115	26	0.93047	0.958333	0.965418	0.960666	0.936382	0.973451	0.93617	0.930233	0.976471	0.929293	0.976471	0.912088	0.943925	0.901639	0.959596	0.943925	0.949495	0.919192	0.972222	0.970874	0.901961	0.961905	0.989899	0.958333	0.961165	0.927083	1	0.931373	0.967742	0.942308	0.961538
7tm_1:246:a	856	257	862	60	58	0.067757	5828	1784.24	1.70769	0.914936	76.6667	13.3333	10	2.19655e-203	4.18705e-203	26	0.928425	0.914683	0.873199	0.962179	0.868787	0.946903	0.840426	0.930233	0.870588	0.979798	0.988235	0.89011	0.878505	0.95082	0.888889	0.841121	0.949495	0.848485	0.972222	0.873786	0.921569	0.904762	0.949495	0.947917	0.941748	0.9375	0.875	0.911765	0.967742	0.884615	0.903846
7tm_4:140:t	421	144	421	49	47	0.111639	5820	871.421	2.73958	0.914537	71.4286	16.3265	12.2449	0	0	26	0.928425	0.914683	0.870317	0.962179	0.868787	0.946903	0.840426	0.930233	0.858824	0.979798	0.988235	0.89011	0.878505	0.95082	0.888889	0.841121	0.949495	0.848485	0.972222	0.873786	0.921569	0.904762	0.949495	0.947917	0.941748	0.9375	0.875	0.911765	0.967742	0.884615	0.903846
7tm_1:248:v	856	257	862	40	39	0.0455607	5798	1784.24	1.70025	0.953275	82.5	10	7.5	4.14322e-203	7.89437e-203	26	0.977505	0.982143	0.976945	0.877458	0.984095	0.884956	0.978723	0.94186	1	0.848485	0.882353	0.989011	0.990654	0.967213	0.979798	0.981308	0.979798	0.979798	0.861111	0.980583	0.990196	0.980952	0.888889	0.84375	0.990291	0.96875	0.984375	0.990196	0.989247	0.980769	0.951923
7tm_1:35:l	856	257	862	47	46	0.0537383	5782	1784.24	1.69626	0.948882	80.8511	12.766	6.38298	1.19414e-06	1.25835e-06	26	0.948875	0.918651	0.936599	0.962179	0.970179	0.946903	0.87234	0.94186	1	0.939394	0.964706	0.967033	0.971963	0.967213	0.959596	0.953271	0.929293	1	0.953704	0.912621	0.960784	0.92381	0.989899	0.979167	0.932039	0.96875	0.96875	0.941176	0.913978	0.913462	0.923077
7tm_1:49:e	856	257	862	51	49	0.057243	5781	1784.24	1.69601	0.914537	84.3137	7.84314	7.84314	6.51532e-38	8.15945e-38	26	0.936605	0.859127	0.832853	0.984871	0.912525	1	0.914894	0.965116	0.729412	0.969697	0.964706	0.912088	0.925234	0.967213	0.929293	0.925234	0.89899	0.868687	1	0.84466	0.911765	0.847619	0.989899	0.989583	0.951456	0.895833	0.75	0.960784	0.83871	0.865385	0.894231
7tm_1:157:f	856	257	862	40	40	0.046729	5768	1784.24	1.69276	0.941294	82.5	7.5	10	6.94923e-48	9.12903e-48	26	0.940695	0.918651	0.933718	0.987897	0.908549	0.99115	0.861702	0.930233	0.952941	0.989899	1	0.912088	0.925234	0.983607	0.868687	0.915888	0.929293	0.919192	0.981481	0.92233	0.911765	0.914286	1	0.96875	0.951456	0.916667	0.96875	0.990196	0.913978	0.913462	0.961538
7tm_1:93:k	856	257	862	79	47	0.0549065	5730	1784.24	1.68323	0.920128	70.8861	24.0506	5.06329	2.18487e-15	2.4295e-15	26	0.948875	0.871032	0.887608	0.930408	0.950298	0.938053	0.851064	0.895349	0.929412	0.949495	0.905882	0.978022	0.943925	0.934426	0.939394	0.943925	0.888889	0.949495	0.935185	0.84466	1	0.838095	0.939394	0.90625	0.932039	0.979167	0.875	0.931373	0.903226	0.884615	0.894231
V-set:85:n	1029	114	895	27	18	0.0174927	5729	1852.55	1.62877	0.86861	51.8519	3.7037	44.4444	0	0	26	0.95501	0.962302	0.792507	0.880484	0.727634	0.911504	0.808511	0.988372	0.894118	0.919192	0.894118	0.714286	0.635514	0.885246	0.777778	0.813084	0.929293	0.69697	0.87037	0.941748	0.970588	0.961905	0.838384	0.84375	0.951456	0.916667	0.828125	0.95098	0.989247	0.990385	0.673077
7tm_1:32:l	856	257	862	38	36	0.0420561	5699	1784.24	1.6754	0.95647	81.5789	7.89474	10.5263	8.52015e-135	1.4431e-134	26	0.94683	0.916667	0.945245	0.990923	0.968191	0.99115	0.968085	0.930233	0.952941	0.989899	0.988235	1	0.971963	1	0.959596	0.962617	0.878788	0.949495	0.990741	0.92233	0.921569	0.933333	1	0.979167	0.980583	0.96875	0.84375	0.931373	0.870968	0.971154	0.980769
7tm_4:88:p	421	144	421	55	51	0.12114	5695	871.421	2.70825	0.908546	80	10.9091	9.09091	0.00203864	0.0021049	26	0.838446	0.982143	0.930836	0.889561	0.912525	0.876106	0.946809	0.802326	0.964706	0.939394	0.870588	0.868132	0.925234	0.901639	0.989899	0.850467	1	0.929293	0.861111	0.980583	0.813725	0.952381	0.919192	0.864583	0.834951	0.84375	0.96875	0.892157	1	0.980769	0.865385
7tm_1:99:r	856	257	862	76	71	0.0829439	5695	1784.24	1.67439	0.923323	88.1579	7.89474	3.94737	1.61503e-19	1.83576e-19	26	0.936605	0.865079	0.896254	0.983359	0.908549	0.99115	0.861702	0.872093	0.952941	0.969697	0.976471	0.846154	0.934579	0.983607	0.939394	0.897196	0.888889	0.919192	0.990741	0.864078	0.95098	0.885714	1	0.96875	0.951456	0.927083	0.828125	0.970588	0.860215	0.826923	0.923077
7tm_4:32:n	421	144	421	51	47	0.111639	5686	871.421	2.70597	0.867812	80.3922	11.7647	7.84314	8.41254e-294	1.81382e-293	26	0.813906	0.680556	0.92219	0.987897	0.912525	0.982301	0.957447	0.813953	0.952941	1	1	0.945055	0.906542	0.983607	0.919192	0.906542	0.606061	0.888889	0.981481	0.699029	0.852941	0.72381	0.979798	0.989583	0.796117	0.760417	0.875	0.843137	0.666667	0.701923	0.894231
7tm_1:120:l	856	257	862	53	53	0.0619159	5685	1784.24	1.67185	0.911342	77.3585	11.3208	11.3208	8.03438e-141	1.37887e-140	26	0.94683	0.958333	0.916427	0.800303	0.972167	0.814159	0.946809	0.988372	0.870588	0.727273	0.835294	0.956044	0.981308	0.901639	0.949495	0.981308	0.949495	0.989899	0.824074	0.970874	0.921569	0.971429	0.727273	0.8125	0.951456	0.916667	0.9375	0.960784	0.946237	0.951923	0.913462
ig:51:n	855	64	1211	27	19	0.0222222	5674	2506.63	1.17862	0.92492	77.7778	11.1111	11.1111	0	0	26	0.97546	0.94246	0.95389	0.844175	0.944334	0.849558	0.978723	0.976744	0.952941	0.909091	0.823529	0.967033	0.906542	0.885246	0.939394	0.934579	0.909091	0.979798	0.851852	0.970874	1	0.933333	0.777778	0.822917	0.970874	0.947917	0.984375	0.980392	0.935484	0.961538	0.913462
7tm_1:211:f	856	257	862	49	46	0.0537383	5664	1784.24	1.66651	0.914537	77.551	10.2041	12.2449	4.89762e-67	6.93501e-67	26	0.873211	0.914683	0.939481	0.91528	0.936382	0.902655	0.946809	0.860465	0.905882	0.888889	0.905882	0.912088	0.88785	0.934426	0.969697	0.925234	0.89899	0.989899	0.925926	0.932039	0.872549	0.933333	0.959596	0.895833	0.883495	0.895833	0.921875	0.852941	0.870968	0.932692	0.971154
7tm_1:237:t	856	257	862	50	46	0.0537383	5657	1784.24	1.66473	0.897364	78	10	12	1.37953e-132	2.32716e-132	26	0.948875	0.835317	0.884726	0.954614	0.842942	0.955752	0.797872	0.94186	0.952941	0.979798	0.941176	0.791209	0.869159	0.901639	0.767677	0.869159	0.858586	0.909091	0.953704	0.854369	0.941176	0.742857	0.959596	0.96875	0.970874	0.947917	0.90625	0.941176	0.827957	0.894231	0.894231
7tm_1:4:l	856	257	862	45	44	0.0514019	5647	1784.24	1.66217	0.93131	86.6667	4.44444	8.88889	1.35563e-198	2.56576e-198	26	0.977505	0.857143	0.956772	0.909228	0.972167	0.920354	0.93617	0.953488	0.941176	0.949495	0.894118	1	0.943925	0.885246	0.949495	0.981308	0.888889	0.989899	0.87963	0.786408	0.980392	0.809524	0.929293	0.895833	1	0.979167	0.96875	0.970588	0.903226	0.903846	0.980769
7tm_1:148:y	856	257	862	36	34	0.0397196	5626	1784.24	1.6568	0.970048	86.1111	5.55556	8.33333	7.46468e-81	1.10613e-80	26	0.952965	0.958333	0.971182	0.992436	0.968191	0.99115	0.968085	0.930233	0.976471	1	1	0.989011	0.971963	0.967213	0.959596	0.962617	0.939394	0.959596	0.990741	0.980583	0.960784	0.952381	0.989899	1	0.951456	0.958333	0.984375	0.960784	0.946237	0.971154	0.961538
7tm_4:142:v	421	144	421	26	25	0.0593824	5623	871.421	2.6899	0.950879	80.7692	7.69231	11.5385	1.46049e-220	2.86594e-220	26	0.977505	0.982143	0.976945	0.868381	0.984095	0.876106	0.978723	0.94186	1	0.818182	0.882353	0.989011	0.990654	0.967213	0.979798	0.981308	0.979798	0.979798	0.851852	0.980583	0.990196	0.980952	0.878788	0.84375	0.990291	0.96875	0.984375	0.990196	0.989247	0.980769	0.951923
V-set:102:n	1029	114	895	9	8	0.00777454	5588	1852.55	1.59282	0.757188	66.6667	0	33.3333	0	0	26	0.797546	0.974206	0.827089	0.520424	0.763419	0.522124	0.744681	0.77907	0.964706	0.505051	0.517647	0.791209	0.738318	0.540984	0.787879	0.738318	0.959596	0.767677	0.453704	0.990291	0.833333	0.971429	0.616162	0.5	0.679612	0.875	0.8125	0.823529	0.978495	0.971154	0.798077
Keratin_B2_2:18:r	51	45	194	26	18	0.352941	5569	401.558	3.79374	0.980831	80.7692	3.84615	15.3846	1.7491e-146	3.03797e-146	26	0.993865	0.982143	0.985591	0.963691	0.986083	1	0.978723	0.988372	0.988235	0.979798	0.964706	0.989011	0.990654	0.95082	0.989899	0.971963	0.979798	0.989899	0.962963	0.970874	1	0.990476	0.89899	0.979167	0.980583	1	0.984375	1	1	0.971154	0.990385
7TM_GPCR_Srsx:87:l	355	257	330	10	10	0.028169	5562	683.062	3.02552	0.910942	60	0	40	0	0	26	0.916155	0.795635	0.92219	0.940998	0.974155	0.911504	0.925532	0.930233	0.905882	0.929293	0.929412	0.978022	0.990654	0.967213	0.969697	0.981308	0.777778	0.949495	0.944444	0.815534	0.911765	0.847619	0.939394	0.979167	0.902913	0.9375	0.890625	0.901961	0.763441	0.769231	0.951923
7TM_GPCR_Srsx:90:v	355	257	330	19	19	0.0535211	5521	683.062	3.01484	0.88139	78.9474	0	21.0526	0	0	26	0.91411	0.64881	0.910663	0.983359	0.928429	0.982301	0.893617	0.872093	0.917647	0.989899	0.988235	0.846154	0.981308	0.95082	0.929293	0.962617	0.585859	0.909091	1	0.699029	0.901961	0.590476	1	0.958333	0.932039	0.916667	0.859375	0.941176	0.677419	0.692308	0.951923
7tm_1:199:k	856	257	862	60	54	0.0630841	5502	1784.24	1.62465	0.91893	81.6667	11.6667	6.66667	4.67638e-07	4.93789e-07	26	0.887526	0.96627	0.878963	0.963691	0.870775	0.982301	0.914894	0.906977	0.835294	0.969697	0.976471	0.901099	0.841121	0.918033	0.838384	0.925234	0.969697	0.848485	0.935185	0.941748	0.921569	0.980952	0.969697	0.979167	0.893204	0.875	0.921875	0.843137	0.956989	0.980769	0.855769
7tm_4:110:f	421	144	421	20	20	0.0475059	5478	871.421	2.65221	0.879393	80	0	20	0	0	26	0.952965	0.978175	0.916427	0.729198	0.880716	0.734513	0.914894	0.953488	0.929412	0.737374	0.811765	0.89011	0.850467	0.754098	0.919192	0.878505	0.989899	0.868687	0.666667	0.980583	0.911765	0.990476	0.707071	0.71875	0.980583	0.96875	0.921875	0.95098	0.956989	0.971154	0.903846
7tm_1:24:v	856	257	862	54	51	0.0595794	5434	1784.24	1.6067	0.880192	79.6296	9.25926	11.1111	1.07399e-98	1.67227e-98	26	0.832311	0.861111	0.876081	0.944024	0.864811	0.955752	0.925532	0.848837	0.847059	0.939394	0.941176	0.846154	0.925234	0.901639	0.818182	0.878505	0.868687	0.848485	0.953704	0.893204	0.862745	0.819048	0.959596	0.9375	0.902913	0.791667	0.90625	0.754902	0.892473	0.836538	0.836538
7tm_1:43:l	856	257	862	47	46	0.0537383	5433	1784.24	1.60644	0.923722	80.8511	12.766	6.38298	9.01262e-51	1.20246e-50	26	0.865031	0.94246	0.942363	0.97882	0.87674	1	0.914894	0.860465	1	0.969697	0.976471	0.934066	0.88785	0.967213	0.838384	0.878505	0.929293	0.848485	0.990741	0.941748	0.852941	0.961905	0.949495	0.989583	0.883495	0.90625	0.90625	0.823529	0.946237	0.932692	0.942308
7tm_1:42:l	856	257	862	30	29	0.0338785	5413	1784.24	1.60112	0.90016	70	16.6667	13.3333	5.55736e-274	1.1651e-273	26	0.877301	0.855159	0.853026	0.972769	0.904573	0.955752	0.882979	0.872093	0.835294	1	0.964706	0.912088	0.943925	0.967213	0.858586	0.906542	0.868687	0.89899	0.972222	0.902913	0.921569	0.885714	0.969697	0.979167	0.84466	0.822917	0.75	0.921569	0.806452	0.807692	0.903846
7tm_1:251:c	856	257	862	47	46	0.0537383	5380	1784.24	1.5923	0.914936	85.1064	6.38298	8.51064	4.19842e-58	5.75599e-58	26	0.92229	0.978175	0.829971	0.977307	0.821074	0.99115	0.765957	0.953488	0.870588	0.979798	0.976471	0.857143	0.785047	0.983607	0.878788	0.785047	0.969697	0.808081	0.990741	0.980583	0.941176	0.961905	0.969697	0.947917	0.883495	0.90625	0.875	0.931373	0.989247	0.990385	0.826923
V-set:52:v	1029	114	895	23	13	0.0126336	5359	1852.55	1.53245	0.716853	65.2174	4.34783	30.4348	0	0	26	0.676892	0.230159	0.815562	0.971256	0.840954	0.99115	0.765957	0.709302	0.717647	0.969697	0.976471	0.835165	0.803738	0.983607	0.848485	0.850467	0.242424	0.868687	0.935185	0.339806	0.637255	0.228571	0.969697	0.979167	0.61165	0.84375	0.90625	0.598039	0.139785	0.192308	0.884615
7TM_GPCR_Srsx:53:k	355	257	330	16	14	0.0394366	5356	683.062	2.97107	0.911342	75	0	25	4.94065645841e-324	9.88131291682e-324	26	0.93456	0.857143	0.827089	0.980333	0.910537	1	0.904255	0.965116	0.729412	0.949495	0.964706	0.912088	0.925234	0.95082	0.929293	0.925234	0.89899	0.858586	1	0.84466	0.911765	0.847619	0.989899	0.989583	0.951456	0.895833	0.75	0.95098	0.83871	0.855769	0.884615
7tm_1:65:v	856	257	862	47	45	0.0525701	5348	1784.24	1.58369	0.896166	87.234	6.38298	6.38298	6.1e-92	9.33947e-92	26	0.891616	0.946429	0.829971	0.993949	0.767396	0.99115	0.797872	0.918605	0.894118	1	1	0.824176	0.682243	0.967213	0.828283	0.691589	0.949495	0.828283	1	0.970874	0.892157	0.952381	1	0.989583	0.864078	0.84375	0.796875	0.941176	0.924731	0.932692	0.826923
7tm_1:242:f	856	257	862	39	38	0.0443925	5328	1784.24	1.57828	0.920527	79.4872	10.2564	10.2564	6.44933e-38	8.07795e-38	26	0.893661	0.880952	0.85879	0.966717	0.968191	0.955752	0.861702	0.883721	0.764706	0.989899	0.976471	0.989011	0.943925	0.967213	0.969697	0.971963	0.89899	0.969697	0.944444	0.84466	0.862745	0.885714	0.969697	0.96875	0.902913	0.947917	0.828125	0.872549	0.956989	0.826923	0.951923
7tm_4:14:g	421	144	421	36	35	0.0831354	5316	871.421	2.6089	0.939297	83.3333	8.33333	8.33333	7.45675e-62	1.0362e-61	26	0.96319	0.980159	0.971182	0.880484	0.930417	0.911504	0.968085	0.953488	1	0.848485	0.905882	0.934066	0.934579	0.885246	0.929293	0.925234	0.989899	0.929293	0.87963	0.970874	0.980392	0.990476	0.89899	0.833333	0.932039	0.947917	1	1	0.989247	0.961538	0.932692
7tm_1:212:i	856	257	862	50	46	0.0537383	5297	1784.24	1.56987	0.91853	84	10	6	1.12902e-213	2.19202e-213	26	0.944785	0.882937	0.916427	0.980333	0.848907	0.982301	0.914894	0.965116	0.964706	1	0.988235	0.879121	0.831776	0.983607	0.919192	0.785047	0.909091	0.838384	0.972222	0.893204	0.911765	0.904762	0.959596	0.979167	0.92233	0.979167	0.890625	0.95098	0.88172	0.826923	0.894231
7tm_4:136:s	421	144	421	30	29	0.0688836	5282	871.421	2.59964	0.91853	76.6667	10	13.3333	8.11897e-77	1.18768e-76	26	0.895706	0.880952	0.85879	0.95764	0.968191	0.946903	0.861702	0.883721	0.764706	0.979798	0.964706	0.989011	0.943925	0.967213	0.969697	0.971963	0.89899	0.969697	0.925926	0.84466	0.862745	0.885714	0.969697	0.958333	0.912621	0.947917	0.828125	0.872549	0.956989	0.826923	0.951923
7TM_GPCR_Srsx:103:k	355	257	330	32	31	0.0873239	5259	683.062	2.9447	0.914537	81.25	9.375	9.375	0	0	26	0.9182	0.855159	0.887608	0.981846	0.900596	0.99115	0.829787	0.860465	0.952941	0.969697	0.976471	0.846154	0.925234	0.983607	0.909091	0.897196	0.888889	0.919192	0.990741	0.864078	0.911765	0.87619	0.989899	0.96875	0.92233	0.916667	0.828125	0.970588	0.860215	0.788462	0.923077
7tm_4:48:C	421	144	421	33	33	0.0783848	5255	871.421	2.59225	0.900559	78.7879	6.06061	15.1515	2.48792e-13	2.73333e-13	26	0.944785	0.958333	0.876081	0.84115	0.894632	0.858407	0.893617	0.94186	0.894118	0.868687	0.858824	0.89011	0.925234	0.770492	0.868687	0.831776	0.949495	0.959596	0.814815	0.961165	0.960784	0.971429	0.868687	0.822917	0.961165	0.90625	0.921875	0.95098	0.946237	0.961538	0.817308
7tm_1:115:l	856	257	862	38	36	0.0420561	5251	1784.24	1.55728	0.91254	89.4737	2.63158	7.89474	2.16537e-50	2.87941e-50	26	0.94683	0.878968	0.878963	0.965204	0.866799	0.99115	0.851064	0.976744	0.870588	0.959596	0.964706	0.824176	0.869159	0.901639	0.767677	0.934579	0.89899	0.929293	0.962963	0.883495	0.911765	0.838095	0.959596	0.989583	0.970874	0.927083	0.953125	0.95098	0.849462	0.923077	0.865385
7tm_4:17:n	421	144	421	24	22	0.0522565	5204	871.421	2.57818	0.909345	83.3333	4.16667	12.5	3.77466e-222	7.42029e-222	26	0.94683	0.876984	0.870317	0.962179	0.862823	0.99115	0.851064	0.976744	0.870588	0.949495	0.964706	0.813187	0.869159	0.901639	0.757576	0.934579	0.89899	0.929293	0.953704	0.883495	0.911765	0.828571	0.959596	0.989583	0.970874	0.927083	0.953125	0.95098	0.849462	0.923077	0.836538
7tm_1:109:W	856	257	862	31	31	0.036215	5181	1784.24	1.53792	0.907748	67.7419	16.129	16.129	6.96166e-64	9.74942e-64	26	0.873211	0.888889	0.876081	0.931921	0.950298	0.964602	0.851064	0.883721	0.894118	0.959596	0.941176	0.945055	0.943925	0.967213	0.969697	0.934579	0.888889	0.959596	0.916667	0.893204	0.852941	0.904762	0.909091	0.875	0.854369	0.875	0.859375	0.901961	0.924731	0.836538	0.894231
7tm_4:121:p	421	144	421	41	37	0.087886	5173	871.421	2.56956	0.930112	85.3659	9.7561	4.87805	1.68533e-161	3.00186e-161	26	0.916155	0.938492	0.948127	0.90469	0.956262	0.946903	0.925532	0.906977	0.941176	0.848485	0.811765	0.978022	0.962617	0.934426	0.959596	0.943925	0.949495	0.939394	0.925926	0.961165	0.921569	0.933333	0.89899	0.958333	0.932039	0.90625	0.984375	0.911765	0.903226	0.942308	0.951923
7tm_1:95:k	856	257	862	67	67	0.078271	5144	1784.24	1.52758	0.877396	82.0896	10.4478	7.46269	4.33871e-104	6.8576e-104	26	0.885481	0.954365	0.971182	0.697428	0.964215	0.699115	0.946809	0.872093	0.988235	0.666667	0.647059	0.945055	0.990654	0.770492	0.979798	0.962617	0.979798	0.939394	0.638889	0.951456	0.911765	0.933333	0.737374	0.75	0.893204	0.885417	0.984375	0.862745	0.935484	0.971154	0.971154
7tm_1:224:l	856	257	862	48	47	0.0549065	5132	1784.24	1.52421	0.909345	81.25	10.4167	8.33333	5.03033e-74	7.29191e-74	26	0.803681	0.90873	0.893372	0.986384	0.922465	0.99115	0.946809	0.697674	0.858824	0.989899	0.976471	0.923077	0.878505	0.95082	0.949495	0.925234	0.89899	0.939394	1	0.951456	0.823529	0.92381	1	0.979167	0.805825	0.8125	0.90625	0.862745	0.870968	0.894231	0.865385
7tm_4:16:l	421	144	421	33	32	0.0760095	5116	871.421	2.55357	0.933706	69.697	24.2424	6.06061	4.34738e-184	8.02447e-184	26	0.936605	0.950397	0.930836	0.900151	0.960239	0.920354	0.946809	0.94186	0.917647	0.868687	0.941176	0.989011	0.962617	0.918033	0.929293	0.971963	0.929293	0.949495	0.907407	0.941748	0.931373	0.980952	0.858586	0.895833	0.912621	0.958333	0.890625	0.941176	0.956989	0.942308	0.951923
7TM_GPCR_Srsx:199:t	355	257	330	9	9	0.0253521	5091	683.062	2.89786	0.857428	66.6667	0	33.3333	0	0	26	0.94683	0.968254	0.878963	0.679274	0.878728	0.654867	0.851064	0.930233	0.917647	0.656566	0.752941	0.89011	0.850467	0.737705	0.909091	0.878505	0.969697	0.868687	0.648148	0.961165	0.911765	0.990476	0.646465	0.697917	0.990291	0.96875	0.890625	0.931373	0.956989	0.961538	0.865385
7tm_4:12:l	421	144	421	35	33	0.0783848	5087	871.421	2.54537	0.914537	77.1429	14.2857	8.57143	1.5317e-187	2.84214e-187	26	0.95501	0.992063	0.896254	0.848714	0.89662	0.902655	0.87234	0.953488	0.894118	0.787879	0.882353	0.879121	0.850467	0.836066	0.929293	0.962617	0.979798	0.858586	0.833333	0.990291	0.960784	1	0.868687	0.822917	0.990291	0.916667	0.890625	0.95098	1	0.990385	0.923077
7tm_1:129:e	856	257	862	44	42	0.0490654	5080	1784.24	1.50952	0.891773	84.0909	11.3636	4.54545	4.85741e-39	6.11188e-39	26	0.916155	0.956349	0.786744	0.87292	0.900596	0.823009	0.819149	0.930233	0.611765	0.848485	0.917647	0.901099	0.906542	0.868852	0.919192	0.878505	0.969697	0.89899	0.87963	0.932039	0.941176	0.961905	0.89899	0.885417	0.951456	0.885417	0.765625	0.872549	0.967742	0.951923	0.913462
MHC_II_alpha:41:r	6	82	6	12	3	0.5	5061	12.4193	8.67069	0.623403	16.6667	0	83.3333	0	0	26	0.537832	0.565476	0.746398	0.615734	0.689861	0.663717	0.62766	0.430233	0.8	0.585859	0.729412	0.692308	0.672897	0.704918	0.59596	0.794393	0.707071	0.686869	0.648148	0.582524	0.529412	0.542857	0.484848	0.53125	0.669903	0.583333	0.875	0.460784	0.365591	0.615385	0.730769
7tm_1:139:s	856	257	862	59	58	0.067757	5060	1784.24	1.50383	0.914936	93.2203	0	6.77966	1.1024e-87	1.66524e-87	26	0.928425	0.924603	0.902017	0.948563	0.856859	0.982301	0.93617	0.895349	0.870588	0.878788	0.976471	0.791209	0.869159	0.934426	0.878788	0.88785	0.929293	0.848485	0.944444	0.951456	0.931373	0.933333	0.949495	0.96875	0.883495	0.958333	0.90625	0.970588	0.903226	0.903846	0.894231
7tm_4:41:p	421	144	421	46	45	0.106888	5042	871.421	2.53255	0.914936	91.3043	0	8.69565	4.98615e-140	8.53563e-140	26	0.928425	0.924603	0.899135	0.950076	0.856859	0.982301	0.93617	0.895349	0.870588	0.878788	0.976471	0.791209	0.869159	0.934426	0.878788	0.88785	0.939394	0.848485	0.944444	0.941748	0.931373	0.933333	0.949495	0.979167	0.883495	0.958333	0.90625	0.970588	0.903226	0.903846	0.884615
Keratin_B2_2:13:q	51	45	194	21	14	0.27451	5034	401.558	3.64803	0.826677	61.9048	14.2857	23.8095	0	0	26	0.828221	0.918651	0.726225	0.910741	0.691849	0.849558	0.734043	0.860465	0.705882	0.89899	0.905882	0.659341	0.691589	0.95082	0.757576	0.64486	0.939394	0.707071	0.907407	0.92233	0.852941	0.895238	0.949495	0.9375	0.757282	0.854167	0.59375	0.823529	0.935484	0.903846	0.817308
Keratin_B2_2:35:s	51	45	194	27	20	0.392157	4986	401.558	3.6342	0.90655	81.4815	3.7037	14.8148	2.4087e-175	4.37986e-175	26	0.965235	0.954365	0.916427	0.835098	0.888668	0.80531	0.861702	0.953488	0.917647	0.828283	0.870588	0.934066	0.878505	0.885246	0.949495	0.794393	0.959596	0.89899	0.805556	0.951456	0.970588	0.990476	0.89899	0.78125	0.970874	0.958333	0.953125	0.970588	0.913978	0.951923	0.942308
cEGF:14:p	133	24	251	16	12	0.0902256	4968	519.541	3.25736	0.916534	81.25	0	18.75	0	0	26	0.899796	0.946429	0.881844	0.980333	0.842942	0.982301	0.851064	0.906977	0.929412	0.989899	1	0.769231	0.831776	0.934426	0.89899	0.897196	0.949495	0.808081	0.972222	0.941748	0.931373	0.980952	1	0.96875	0.883495	0.875	0.84375	0.901961	0.935484	0.923077	0.894231
7tm_4:115:l	421	144	421	30	30	0.0712589	4899	871.421	2.49104	0.89976	73.3333	13.3333	13.3333	6.46426e-103	1.01879e-102	26	0.885481	0.886905	0.95389	0.869894	0.928429	0.911504	0.968085	0.860465	0.976471	0.888889	0.858824	0.912088	0.925234	0.868852	0.919192	0.915888	0.919192	0.969697	0.787037	0.932039	0.901961	0.87619	0.888889	0.885417	0.893204	0.916667	0.921875	0.852941	0.892473	0.817308	0.942308
7tm_1:149:t	856	257	862	57	56	0.0654206	4897	1784.24	1.45659	0.886182	82.4561	7.01754	10.5263	1.95069e-39	2.46081e-39	26	0.90593	0.888889	0.974063	0.754917	0.976143	0.716814	0.989362	0.883721	0.964706	0.767677	0.717647	0.978022	0.981308	0.786885	0.969697	0.990654	0.868687	0.959596	0.75	0.912621	0.892157	0.933333	0.747475	0.8125	0.951456	0.90625	0.953125	0.892157	0.88172	0.846154	0.980769
7tm_1:167:l	856	257	862	32	32	0.0373832	4886	1784.24	1.45334	0.869409	84.375	6.25	9.375	3.33639e-48	4.39277e-48	26	0.801636	0.839286	0.913545	0.859304	0.94831	0.831858	0.87234	0.802326	0.941176	0.848485	0.882353	0.945055	0.897196	0.836066	0.979798	0.971963	0.868687	0.949495	0.888889	0.834951	0.833333	0.838095	0.858586	0.864583	0.708738	0.833333	0.9375	0.833333	0.849462	0.807692	0.913462
V-set:44:k	1029	114	895	19	19	0.0184645	4884	1852.55	1.39855	0.922524	84.2105	0	15.7895	0	0	26	0.92229	0.94246	0.951009	0.874433	0.946322	0.911504	0.978723	0.918605	0.976471	0.868687	0.847059	0.934066	0.962617	0.852459	0.939394	0.915888	0.939394	0.979798	0.842593	0.932039	0.921569	0.952381	0.888889	0.895833	0.873786	0.947917	0.921875	0.95098	0.956989	0.932692	0.923077
7tm_4:31:c	421	144	421	35	34	0.0807601	4869	871.421	2.48218	0.895767	71.4286	14.2857	14.2857	1.00139e-37	1.25303e-37	26	0.883436	0.940476	0.804035	0.953101	0.850895	0.955752	0.819149	0.895349	0.729412	0.909091	0.976471	0.89011	0.869159	0.918033	0.838384	0.850467	0.959596	0.808081	0.972222	0.932039	0.921569	0.952381	0.979798	0.947917	0.883495	0.875	0.84375	0.843137	0.956989	0.903846	0.826923
7tm_4:117:a	421	144	421	46	46	0.109264	4860	871.421	2.47951	0.871805	80.4348	10.8696	8.69565	3.13992e-09	3.35415e-09	26	0.848671	0.730159	0.881844	0.96823	0.902584	0.964602	0.914894	0.813953	0.764706	0.949495	0.976471	0.945055	0.953271	0.95082	0.828283	0.906542	0.676768	0.878788	0.990741	0.786408	0.862745	0.780952	0.959596	0.979167	0.864078	0.90625	0.890625	0.794118	0.634409	0.759615	0.942308
7tm_4:29:c	421	144	421	35	34	0.0807601	4854	871.421	2.47773	0.890575	77.1429	11.4286	11.4286	1.52187e-59	2.09593e-59	26	0.899796	0.863095	0.887608	0.91528	0.878728	0.938053	0.882979	0.872093	0.882353	0.929293	0.952941	0.912088	0.859813	0.885246	0.858586	0.869159	0.89899	0.89899	0.916667	0.84466	0.921569	0.847619	0.939394	0.833333	0.92233	0.90625	0.90625	0.872549	0.935484	0.798077	0.884615
MHC_I:81:l	110	179	110	5	3	0.0272727	4843	227.687	4.41078	0.669728	20	0	80	0	0	26	0.770961	0.65873	0.665706	0.679274	0.572565	0.681416	0.702128	0.790698	0.564706	0.59596	0.564706	0.582418	0.64486	0.721311	0.373737	0.691589	0.636364	0.555556	0.731481	0.68932	0.735294	0.580952	0.737374	0.71875	0.76699	0.770833	0.65625	0.794118	0.591398	0.788462	0.721154
TILa:54:n	10	56	43	4	3	0.3	4834	89.005	5.76319	0.922524	25	0	75	0	0	26	0.95501	0.996032	0.971182	0.774584	0.978131	0.849558	0.978723	0.953488	0.988235	0.777778	0.788235	0.989011	0.943925	0.770492	1	0.971963	1	0.989899	0.814815	1	0.980392	1	0.646465	0.760417	0.951456	0.958333	0.96875	0.931373	0.989247	0.990385	0.951923
7tm_1:168:y	856	257	862	38	37	0.0432243	4829	1784.24	1.43641	0.833866	81.5789	5.26316	13.1579	1.36248e-253	2.7893e-253	26	0.795501	0.668651	0.763689	0.998487	0.868787	1	0.829787	0.813953	0.552941	0.989899	1	0.857143	0.850467	1	0.909091	0.813084	0.646465	0.919192	1	0.650485	0.745098	0.742857	1	1	0.815534	0.770833	0.8125	0.833333	0.612903	0.682692	0.846154
Keratin_B2_2:26:c	51	45	194	14	11	0.215686	4807	401.558	3.58146	0.671326	64.2857	7.14286	28.5714	0	0	26	0.672802	0.708333	0.706052	0.573374	0.737575	0.477876	0.797872	0.686047	0.682353	0.474747	0.529412	0.758242	0.747664	0.606557	0.707071	0.719626	0.737374	0.757576	0.62963	0.708738	0.656863	0.638095	0.606061	0.708333	0.68932	0.65625	0.609375	0.676471	0.591398	0.855769	0.701923
7tm_1:70:a	856	257	862	47	45	0.0525701	4777	1784.24	1.42079	0.821486	74.4681	17.0213	8.51064	2.71425e-73	3.91905e-73	26	0.768916	0.529762	0.870317	0.98941	0.910537	0.99115	0.861702	0.77907	0.905882	0.979798	1	0.923077	0.915888	1	0.868687	0.906542	0.454545	0.939394	0.990741	0.640777	0.72549	0.514286	0.989899	0.979167	0.796117	0.697917	0.796875	0.843137	0.419355	0.605769	0.894231
7tm_1:126:n	856	257	862	59	55	0.0642523	4772	1784.24	1.41928	0.870208	79.661	10.1695	10.1695	0.00824524	0.00847743	26	0.813906	0.900794	0.801153	0.953101	0.833002	0.938053	0.829787	0.825581	0.694118	0.959596	0.941176	0.901099	0.728972	0.901639	0.888889	0.82243	0.89899	0.838384	0.981481	0.941748	0.77451	0.933333	0.939394	0.989583	0.864078	0.802083	0.8125	0.803922	0.924731	0.807692	0.855769
Collagen:36:k	180	60	1027	41	29	0.161111	4761	2125.77	1.16328	0.900559	90.2439	2.43902	7.31707	4.94065645841e-324	9.88131291682e-324	26	0.867076	0.928571	0.916427	0.874433	0.928429	0.849558	0.861702	0.895349	0.929412	0.838384	0.905882	0.934066	0.934579	0.918033	0.909091	0.943925	0.939394	0.919192	0.898148	0.912621	0.862745	0.933333	0.888889	0.84375	0.893204	0.833333	0.9375	0.852941	0.967742	0.894231	0.942308
7tm_4:76:s	421	144	421	24	24	0.0570071	4757	871.421	2.44861	0.859824	83.3333	4.16667	12.5	1.25167e-63	1.75151e-63	26	0.799591	0.837302	0.913545	0.826021	0.94831	0.823009	0.87234	0.790698	0.941176	0.818182	0.847059	0.945055	0.897196	0.786885	0.979798	0.971963	0.868687	0.949495	0.824074	0.834951	0.833333	0.838095	0.848485	0.822917	0.708738	0.833333	0.9375	0.833333	0.849462	0.798077	0.913462
7tm_1:221:l	856	257	862	33	32	0.0373832	4725	1784.24	1.405	0.867412	81.8182	6.06061	12.1212	6.07396e-97	9.41426e-97	26	0.728016	0.934524	0.85879	0.960666	0.819085	0.99115	0.87234	0.848837	0.858824	0.979798	0.964706	0.846154	0.897196	0.918033	0.777778	0.831776	0.949495	0.737374	0.962963	0.951456	0.696078	0.942857	0.949495	0.9375	0.640777	0.71875	0.84375	0.754902	0.903226	0.923077	0.855769
Collagen:15:p	180	60	1027	30	16	0.0888889	4716	2125.77	1.14958	0.925319	90	3.33333	6.66667	0	0	26	0.961145	0.954365	0.942363	0.919818	0.856859	0.920354	0.946809	1	0.988235	0.919192	0.917647	0.846154	0.841121	0.918033	0.858586	0.859813	1	0.878788	0.87963	0.980583	0.95098	0.961905	0.949495	0.9375	0.970874	0.916667	0.953125	0.970588	0.935484	0.894231	0.894231
7tm_1:61:v	856	257	862	44	43	0.0502336	4713	1784.24	1.40134	0.886981	79.5455	9.09091	11.3636	9.33076e-10	1.0016e-09	26	0.92638	0.938492	0.867435	0.892587	0.803181	0.876106	0.882979	0.94186	0.858824	0.939394	0.894118	0.824176	0.775701	0.885246	0.838384	0.803738	0.919192	0.777778	0.907407	0.932039	0.95098	0.952381	0.858586	0.885417	0.932039	0.875	0.96875	0.931373	0.967742	0.923077	0.798077
7tm_1:241:l	856	257	862	59	57	0.0665888	4713	1784.24	1.40134	0.91853	91.5254	3.38983	5.08475	1.84117e-48	2.42522e-48	26	0.94683	0.924603	0.951009	0.90469	0.880716	0.929204	0.946809	0.953488	0.964706	0.868687	0.882353	0.824176	0.850467	0.868852	0.909091	0.897196	0.949495	0.919192	0.935185	0.951456	0.921569	0.933333	0.929293	0.895833	0.990291	0.885417	0.96875	0.980392	0.870968	0.913462	0.932692
7tm_4:122:s	421	144	421	39	35	0.0831354	4710	871.421	2.43428	0.891374	87.1795	5.12821	7.69231	1.17318e-10	1.26816e-10	26	0.90593	0.97619	0.85879	0.868381	0.84493	0.849558	0.914894	0.976744	0.835294	0.888889	0.941176	0.857143	0.878505	0.836066	0.787879	0.869159	0.969697	0.828283	0.787037	0.990291	0.911765	0.980952	0.878788	0.90625	0.902913	0.854167	0.890625	0.892157	0.956989	0.980769	0.807692
7tm_4:77:Y	421	144	421	25	24	0.0570071	4705	871.421	2.43275	0.830272	76	4	20	4.94065645841e-324	9.88131291682e-324	26	0.791411	0.65873	0.763689	0.996974	0.866799	1	0.829787	0.802326	0.552941	0.989899	1	0.857143	0.841121	1	0.909091	0.813084	0.636364	0.919192	1	0.631068	0.735294	0.752381	0.989899	1	0.815534	0.770833	0.8125	0.833333	0.580645	0.682692	0.846154
7tm_1:96:r	856	257	862	61	61	0.0712617	4684	1784.24	1.39243	0.890974	91.8033	3.27869	4.91803	0.000199514	0.000207288	26	0.944785	0.746032	0.85879	0.931921	0.952286	0.938053	0.957447	0.976744	0.788235	0.949495	0.964706	0.945055	0.953271	0.901639	0.959596	0.953271	0.717172	0.949495	0.925926	0.728155	0.960784	0.761905	0.909091	0.927083	0.941748	0.9375	0.859375	0.911765	0.763441	0.759615	0.826923
LCE:40:g	17	83	20	13	5	0.294118	4677	41.3977	6.81989	0.694489	69.2308	0	30.7692	0	0	26	0.815951	0.823413	0.746398	0.420575	0.771372	0.362832	0.744681	0.837209	0.894118	0.383838	0.247059	0.802198	0.747664	0.491803	0.848485	0.71028	0.808081	0.757576	0.5	0.815534	0.872549	0.771429	0.464646	0.5	0.76699	0.791667	0.734375	0.813725	0.83871	0.884615	0.634615
7tm_4:135:v	421	144	421	43	41	0.0973872	4675	871.421	2.42352	0.918131	88.3721	4.65116	6.97674	3.37485e-81	5.00764e-81	26	0.944785	0.924603	0.951009	0.90469	0.880716	0.929204	0.946809	0.953488	0.964706	0.868687	0.882353	0.824176	0.850467	0.868852	0.909091	0.897196	0.949495	0.919192	0.935185	0.951456	0.921569	0.933333	0.929293	0.895833	0.990291	0.875	0.96875	0.980392	0.870968	0.913462	0.932692
7TM_GPCR_Srsx:6:i	355	257	330	18	18	0.0507042	4636	683.062	2.76279	0.869808	83.3333	0	16.6667	0	0	26	0.744376	0.799603	0.855908	0.959153	0.954274	0.946903	0.914894	0.686047	0.717647	0.959596	0.976471	0.923077	0.981308	0.967213	0.979798	0.934579	0.727273	0.949495	0.935185	0.84466	0.656863	0.809524	0.989899	0.947917	0.786408	0.854167	0.828125	0.735294	0.731183	0.875	0.932692
7tm_4:59:l	421	144	421	22	22	0.0522565	4635	871.421	2.41113	0.88778	68.1818	9.09091	22.7273	5.75555e-180	1.05528e-179	26	0.875256	0.880952	0.876081	0.875946	0.930417	0.814159	0.861702	0.860465	0.941176	0.828283	0.929412	0.945055	0.934579	0.901639	0.939394	0.925234	0.858586	0.909091	0.87963	0.883495	0.911765	0.885714	0.888889	0.916667	0.912621	0.770833	0.875	0.911765	0.83871	0.932692	0.836538
7tm_1:146:r	856	257	862	44	41	0.0478972	4626	1784.24	1.37446	0.897764	90.9091	2.27273	6.81818	2.61129e-21	2.99527e-21	26	0.879346	0.928571	0.789625	0.954614	0.884692	0.911504	0.840426	0.906977	0.682353	0.979798	0.964706	0.868132	0.850467	0.983607	0.929293	0.878505	0.909091	0.89899	0.953704	0.961165	0.882353	0.92381	0.949495	0.958333	0.825243	0.916667	0.671875	0.872549	0.935484	0.913462	0.903846
EGF_CA:35:n	208	42	783	22	17	0.0817308	4621	1620.72	1.51157	0.852236	81.8182	4.54545	13.6364	0	0	26	0.740286	0.861111	0.838617	0.959153	0.821074	0.973451	0.819149	0.790698	0.894118	0.959596	0.952941	0.78022	0.869159	0.95082	0.777778	0.850467	0.858586	0.818182	0.972222	0.951456	0.656863	0.847619	0.989899	0.90625	0.669903	0.822917	0.875	0.77451	0.784946	0.855769	0.788462
7tm_1:9:v	856	257	862	59	58	0.067757	4614	1784.24	1.37071	0.876597	83.0508	11.8644	5.08475	6.43865e-28	7.65486e-28	26	0.924335	0.880952	0.899135	0.77761	0.940358	0.778761	0.893617	0.918605	0.882353	0.777778	0.870588	0.945055	0.981308	0.754098	0.848485	0.943925	0.878788	0.979798	0.731481	0.893204	0.921569	0.87619	0.757576	0.78125	0.970874	0.875	0.859375	0.931373	0.935484	0.826923	0.942308
Collagen:11:p	180	60	1027	32	22	0.122222	4594	2125.77	1.11176	0.915735	87.5	6.25	6.25	0	0	26	0.912065	0.896825	0.925072	0.886536	0.970179	0.884956	0.93617	0.895349	0.858824	0.929293	0.894118	0.945055	0.934579	0.901639	1	0.981308	0.888889	0.989899	0.805556	0.92233	0.921569	0.87619	0.878788	0.927083	0.92233	0.885417	0.921875	0.931373	0.88172	0.913462	0.971154
VWD:101:l	33	159	94	6	4	0.121212	4586	194.569	4.55888	0.847444	50	16.6667	33.3333	0	0	26	0.856851	0.666667	0.927954	0.888048	0.910537	0.893805	0.914894	0.837209	0.905882	0.878788	0.952941	0.901099	0.897196	0.885246	0.939394	0.897196	0.69697	0.919192	0.87037	0.650485	0.882353	0.666667	0.878788	0.864583	0.883495	0.84375	0.90625	0.833333	0.688172	0.634615	0.971154
7tm_4:113:t	421	144	421	38	37	0.087886	4585	871.421	2.39548	0.873003	78.9474	10.5263	10.5263	8.59585e-112	1.38146e-111	26	0.858896	0.865079	0.835735	0.956127	0.811133	0.964602	0.861702	0.825581	0.764706	0.959596	0.976471	0.791209	0.803738	0.868852	0.828283	0.831776	0.838384	0.79798	0.962963	0.873786	0.931373	0.866667	0.979798	0.947917	0.932039	0.760417	0.859375	0.833333	0.892473	0.855769	0.855769
7tm_4:84:v	421	144	421	23	23	0.0546318	4584	871.421	2.39516	0.880192	60.8696	17.3913	21.7391	9.21898e-111	1.47836e-110	26	0.887526	0.882937	0.904899	0.885023	0.846918	0.911504	0.893617	0.883721	0.952941	0.757576	0.905882	0.879121	0.906542	0.934426	0.787879	0.813084	0.919192	0.848485	0.925926	0.883495	0.882353	0.885714	0.909091	0.864583	0.902913	0.895833	0.890625	0.872549	0.892473	0.836538	0.884615
7tm_1:250:s	856	257	862	44	43	0.0502336	4560	1784.24	1.35372	0.861422	79.5455	13.6364	6.81818	1.33384e-17	1.50006e-17	26	0.887526	0.771825	0.769452	0.984871	0.827038	0.973451	0.734043	0.930233	0.729412	1	0.988235	0.835165	0.878505	0.967213	0.808081	0.794393	0.79798	0.818182	0.972222	0.757282	0.921569	0.752381	0.989899	1	0.834951	0.864583	0.765625	0.892157	0.774194	0.778846	0.836538
7tm_1:106:l	856	257	862	63	58	0.067757	4531	1784.24	1.34452	0.945687	80.9524	12.6984	6.34921	4.84749e-16	5.40939e-16	26	0.924335	0.936508	0.945245	0.940998	0.982107	0.955752	0.968085	0.94186	0.858824	0.89899	0.964706	0.978022	1	0.934426	0.989899	0.953271	0.888889	0.989899	0.916667	0.970874	0.931373	0.933333	0.959596	0.958333	0.902913	0.90625	0.984375	0.941176	0.913978	0.971154	0.971154
Keratin_B2_2:10:s	51	45	194	30	23	0.45098	4527	401.558	3.49488	0.740815	76.6667	10	13.3333	6.97997e-158	1.23874e-157	26	0.619632	0.791667	0.659942	0.871407	0.691849	0.831858	0.734043	0.686047	0.588235	0.858586	0.952941	0.626374	0.757009	0.885246	0.636364	0.682243	0.79798	0.747475	0.87037	0.796117	0.607843	0.790476	0.868687	0.854167	0.563107	0.59375	0.46875	0.656863	0.709677	0.855769	0.769231
7tm_4:10:s	421	144	421	25	25	0.0593824	4520	871.421	2.37488	0.885383	76	12	12	1.19709e-170	2.16642e-170	26	0.897751	0.934524	0.904899	0.818457	0.898608	0.752212	0.914894	0.918605	0.905882	0.828283	0.811765	0.912088	0.906542	0.786885	0.848485	0.869159	0.989899	0.959596	0.87037	0.951456	0.901961	0.933333	0.828283	0.84375	0.951456	0.84375	0.953125	0.872549	0.946237	0.855769	0.865385
EGF_CA:10:h	208	42	783	37	23	0.110577	4520	1620.72	1.47969	0.740815	70.2703	2.7027	27.027	0	0	26	0.793456	0.694444	0.743516	0.723147	0.757455	0.734513	0.723404	0.802326	0.670588	0.787879	0.835294	0.703297	0.775701	0.590164	0.69697	0.813084	0.676768	0.787879	0.694444	0.679612	0.735294	0.628571	0.737374	0.645833	0.854369	0.791667	0.859375	0.784314	0.784946	0.711538	0.75
7tm_1:37:v	856	257	862	48	48	0.0560748	4476	1784.24	1.3269	0.858227	83.3333	10.4167	6.25	0.000192682	0.000200238	26	0.932515	0.96627	0.927954	0.633888	0.924453	0.610619	0.946809	0.883721	0.941176	0.606061	0.752941	0.912088	0.962617	0.639344	0.909091	0.915888	0.949495	0.919192	0.611111	0.980583	0.901961	0.952381	0.585859	0.65625	0.932039	0.958333	0.9375	0.980392	0.967742	0.980769	0.894231
V-set:20:t	1029	114	895	30	23	0.0223518	4456	1852.55	1.26624	0.850639	83.3333	6.66667	10	0	0	26	0.803681	0.884921	0.902017	0.859304	0.815109	0.840708	0.893617	0.813953	0.941176	0.919192	0.823529	0.857143	0.831776	0.852459	0.79798	0.813084	0.858586	0.777778	0.814815	0.873786	0.823529	0.866667	0.919192	0.84375	0.747573	0.822917	0.90625	0.813725	0.88172	0.942308	0.875
7tm_4:58:l	421	144	421	42	42	0.0997625	4432	871.421	2.34652	0.857428	80.9524	7.14286	11.9048	3.79344e-09	4.04981e-09	26	0.899796	0.861111	0.95389	0.683812	0.974155	0.610619	0.946809	0.872093	0.929412	0.717172	0.647059	0.978022	0.981308	0.770492	0.969697	0.990654	0.848485	0.949495	0.666667	0.873786	0.882353	0.914286	0.656566	0.760417	0.951456	0.90625	0.953125	0.882353	0.870968	0.798077	0.980769
7tm_4:116:f	421	144	421	18	18	0.0427553	4418	871.421	2.34195	0.871406	72.2222	11.1111	16.6667	1.39038e-209	2.68288e-209	26	0.807771	0.861111	0.818444	0.92587	0.908549	0.929204	0.808511	0.755814	0.717647	0.929293	0.941176	0.934066	0.925234	0.934426	0.919192	0.906542	0.878788	0.858586	0.916667	0.912621	0.794118	0.904762	0.909091	0.927083	0.815534	0.854167	0.84375	0.813725	0.817204	0.788462	0.894231
Sushi:11:v	142	56	810	25	13	0.0915493	4400	1676.61	1.39196	0.903754	80	4	16	0	0	26	0.9591	0.912698	0.902017	0.98941	0.729622	1	0.893617	0.94186	0.976471	0.989899	0.988235	0.78022	0.831776	0.95082	0.79798	0.663551	0.929293	0.575758	1	0.92233	0.95098	0.914286	0.989899	0.989583	0.980583	0.958333	0.890625	0.960784	0.935484	0.865385	0.855769
Trypsin:44:v	210	220	224	8	7	0.0333333	4392	463.654	3.24376	0.894169	75	0	25	0	0	26	0.93865	0.988095	0.861671	0.8941	0.779324	0.920354	0.904255	0.953488	0.952941	0.929293	0.847059	0.791209	0.757009	0.95082	0.838384	0.785047	0.989899	0.727273	0.87037	1	0.931373	0.990476	0.868687	0.885417	0.912621	0.958333	0.84375	0.941176	0.978495	0.980769	0.759615
7tm_1:7:l	856	257	862	43	41	0.0478972	4381	1784.24	1.29595	0.860623	88.3721	6.97674	4.65116	5.23585e-28	6.22739e-28	26	0.889571	0.718254	0.806916	0.930408	0.920477	0.920354	0.787234	0.825581	0.705882	0.959596	0.964706	0.89011	0.906542	0.885246	0.959596	0.906542	0.676768	0.939394	0.898148	0.669903	0.892157	0.714286	0.959596	0.916667	0.961165	0.875	0.890625	0.882353	0.72043	0.807692	0.855769
7tm_4:49:s	421	144	421	26	26	0.0617577	4339	871.421	2.31592	0.855831	80.7692	11.5385	7.69231	0.000758583	0.000785822	26	0.895706	0.950397	0.896254	0.658094	0.954274	0.752212	0.893617	0.883721	0.870588	0.484848	0.694118	0.956044	0.953271	0.737705	0.989899	0.925234	0.939394	0.949495	0.648148	0.941748	0.921569	0.952381	0.606061	0.708333	0.902913	0.875	0.921875	0.892157	0.956989	0.961538	0.903846
7tm_1:215:w	856	257	862	39	35	0.0408879	4321	1784.24	1.27606	0.888978	87.1795	5.12821	7.69231	3.41138e-99	5.32305e-99	26	0.90184	0.96627	0.806916	0.901664	0.838966	0.929204	0.851064	0.872093	0.752941	0.909091	0.917647	0.835165	0.859813	0.852459	0.79798	0.841121	0.949495	0.858586	0.925926	0.990291	0.911765	0.971429	0.848485	0.90625	0.912621	0.9375	0.78125	0.872549	0.967742	0.951923	0.826923
7tm_4:111:y	421	144	421	31	26	0.0617577	4311	871.421	2.30658	0.904952	87.0968	6.45161	6.45161	1.75808e-82	2.61793e-82	26	0.90184	0.857143	0.847262	0.954614	0.930417	0.955752	0.851064	0.906977	0.823529	0.919192	0.952941	0.967033	0.953271	0.934426	0.89899	0.906542	0.858586	0.929293	0.972222	0.912621	0.872549	0.847619	0.959596	0.979167	0.893204	0.947917	0.84375	0.892157	0.88172	0.788462	0.865385
7tm_1:1:g	856	257	862	27	26	0.0303738	4308	1784.24	1.27171	0.942492	88.8889	3.7037	7.40741	0.000222822	0.000231395	26	0.928425	0.924603	0.95389	0.93646	0.974155	0.911504	0.957447	0.94186	0.929412	0.888889	0.917647	0.945055	0.990654	1	0.979798	0.971963	0.939394	0.979798	0.972222	0.932039	0.892157	0.952381	0.929293	0.958333	0.970874	0.958333	0.96875	0.882353	0.924731	0.875	0.961538
7tm_1:154:l	856	257	862	47	47	0.0549065	4301	1784.24	1.26936	0.870607	87.234	8.51064	4.25532	6.34822e-13	6.95616e-13	26	0.817996	0.875	0.876081	0.903177	0.870775	0.893805	0.819149	0.813953	0.894118	0.838384	0.905882	0.813187	0.906542	0.934426	0.888889	0.878505	0.89899	0.858586	0.935185	0.92233	0.813725	0.885714	0.919192	0.90625	0.796117	0.8125	0.890625	0.852941	0.849462	0.817308	0.903846
7TM_GPCR_Srsx:31:v	355	257	330	29	28	0.0788732	4284	683.062	2.64887	0.777157	75.8621	10.3448	13.7931	0	0	26	0.803681	0.521825	0.668588	0.992436	0.799205	0.99115	0.670213	0.860465	0.6	0.989899	1	0.769231	0.869159	0.967213	0.787879	0.82243	0.494949	0.737374	1	0.524272	0.77451	0.52381	1	0.989583	0.776699	0.802083	0.625	0.813725	0.451613	0.605769	0.75
7tm_4:102:s	421	144	421	32	32	0.0760095	4280	871.421	2.29617	0.893371	87.5	6.25	6.25	1.73865e-26	2.0543e-26	26	0.860941	0.930556	0.927954	0.866868	0.898608	0.902655	0.93617	0.860465	0.964706	0.848485	0.882353	0.89011	0.869159	0.770492	0.919192	0.915888	0.919192	0.89899	0.87963	0.961165	0.843137	0.933333	0.868687	0.875	0.84466	0.875	0.9375	0.882353	0.903226	0.932692	0.884615
7tm_1:161:l	856	257	862	27	27	0.0315421	4252	1784.24	1.25283	0.805511	77.7778	7.40741	14.8148	3.14663e-52	4.22383e-52	26	0.593047	0.878968	0.804035	0.971256	0.72167	0.964602	0.765957	0.709302	0.788235	0.939394	0.941176	0.692308	0.738318	0.967213	0.656566	0.775701	0.878788	0.737374	0.990741	0.883495	0.509804	0.885714	1	0.989583	0.621359	0.510417	0.796875	0.627451	0.860215	0.884615	0.855769
7TM_GPCR_Srsx:74:a	355	257	330	17	17	0.0478873	4248	683.062	2.6367	0.811502	64.7059	11.7647	23.5294	0	0	26	0.744376	0.515873	0.864553	0.983359	0.910537	0.964602	0.851064	0.755814	0.905882	0.979798	1	0.923077	0.915888	0.983607	0.868687	0.906542	0.444444	0.939394	0.990741	0.631068	0.715686	0.47619	0.989899	0.979167	0.776699	0.65625	0.796875	0.813725	0.408602	0.605769	0.884615
7tm_1:165:l	856	257	862	47	43	0.0502336	4245	1784.24	1.25045	0.753594	80.8511	10.6383	8.51064	0.000291281	0.000302417	26	0.619632	0.728175	0.616715	0.983359	0.701789	0.982301	0.702128	0.523256	0.329412	0.989899	0.976471	0.714286	0.719626	0.967213	0.626263	0.71028	0.757576	0.737374	0.990741	0.718447	0.656863	0.695238	0.979798	0.989583	0.650485	0.635417	0.609375	0.617647	0.752688	0.721154	0.778846
7tm_1:137:l	856	257	862	40	36	0.0420561	4238	1784.24	1.24807	0.880192	80	15	5	3.10221e-98	4.82694e-98	26	0.830266	0.867063	0.838617	0.927383	0.908549	0.982301	0.840426	0.813953	0.776471	0.929293	0.964706	0.956044	0.869159	0.918033	0.939394	0.841121	0.89899	0.949495	0.898148	0.883495	0.872549	0.809524	0.858586	0.9375	0.84466	0.833333	0.8125	0.784314	0.924731	0.826923	0.903846
7tm_4:63:l	421	144	421	33	33	0.0783848	4235	871.421	2.28092	0.867812	84.8485	9.09091	6.06061	5.00566e-155	8.83547e-155	26	0.817996	0.875	0.876081	0.8941	0.868787	0.884956	0.819149	0.813953	0.894118	0.838384	0.882353	0.813187	0.906542	0.934426	0.878788	0.878505	0.89899	0.858586	0.925926	0.92233	0.813725	0.885714	0.909091	0.895833	0.796117	0.8125	0.890625	0.852941	0.849462	0.817308	0.903846
7tm_4:70:l	421	144	421	20	20	0.0475059	4225	871.421	2.27751	0.80631	75	5	20	5.91854e-83	8.82665e-83	26	0.607362	0.871032	0.801153	0.971256	0.72167	0.964602	0.765957	0.732558	0.776471	0.939394	0.941176	0.692308	0.738318	0.967213	0.656566	0.775701	0.878788	0.737374	0.990741	0.864078	0.519608	0.87619	1	0.989583	0.631068	0.520833	0.796875	0.647059	0.860215	0.875	0.855769
Keratin_B2_2:43:q	51	45	194	16	13	0.254902	4220	401.558	3.39356	0.84984	56.25	25	18.75	0.000119635	0.000124488	26	0.815951	0.793651	0.815562	0.963691	0.813121	0.920354	0.87234	0.837209	0.788235	0.949495	0.964706	0.846154	0.82243	0.967213	0.808081	0.775701	0.757576	0.818182	0.972222	0.825243	0.843137	0.761905	1	0.979167	0.815534	0.760417	0.6875	0.823529	0.741935	0.875	0.865385
7tm_1:209:l	856	257	862	41	39	0.0455607	4214	1784.24	1.23988	0.837061	82.9268	7.31707	9.7561	2.04798e-43	2.63414e-43	26	0.916155	0.664683	0.772334	0.90469	0.888668	0.946903	0.840426	0.860465	0.694118	0.888889	0.929412	0.846154	0.915888	0.918033	0.828283	0.934579	0.646465	0.909091	0.87037	0.621359	0.95098	0.704762	0.89899	0.885417	0.932039	0.947917	0.75	0.882353	0.709677	0.644231	0.788462
Keratin_B2_2:39:s	51	45	194	14	11	0.215686	4206	401.558	3.38877	0.836661	64.2857	14.2857	21.4286	8.77815e-62	1.21963e-61	26	0.815951	0.89881	0.757925	0.95764	0.689861	0.929204	0.670213	0.872093	0.917647	0.979798	0.964706	0.714286	0.654206	0.934426	0.737374	0.691589	0.939394	0.656566	0.972222	0.854369	0.843137	0.904762	0.989899	0.927083	0.728155	0.822917	0.703125	0.823529	0.967742	0.836538	0.740385
7tm_1:40:l	856	257	862	54	49	0.057243	4202	1784.24	1.23577	0.786342	83.3333	9.25926	7.40741	7.36822e-24	8.58942e-24	26	0.683027	0.623016	0.746398	0.983359	0.819085	1	0.819149	0.662791	0.6	0.979798	0.964706	0.736264	0.813084	1	0.89899	0.859813	0.606061	0.777778	0.981481	0.621359	0.627451	0.704762	0.989899	0.96875	0.592233	0.760417	0.703125	0.77451	0.537634	0.634615	0.826923
7tm_4:5:v	421	144	421	47	41	0.0973872	4186	871.421	2.26413	0.841454	68.0851	23.4043	8.51064	4.78592e-10	5.14746e-10	26	0.875256	0.873016	0.855908	0.874433	0.723658	0.814159	0.797872	0.906977	0.976471	0.909091	0.894118	0.659341	0.728972	0.901639	0.757576	0.719626	0.878788	0.747475	0.842593	0.873786	0.862745	0.895238	0.878788	0.90625	0.912621	0.78125	0.84375	0.911765	0.806452	0.903846	0.817308
7tm_1:72:i	856	257	862	52	51	0.0595794	4180	1784.24	1.22819	0.855831	90.3846	1.92308	7.69231	7.19601e-54	9.72323e-54	26	0.783231	0.924603	0.78098	0.927383	0.815109	0.955752	0.797872	0.860465	0.776471	0.909091	0.905882	0.846154	0.82243	0.918033	0.787879	0.82243	0.909091	0.79798	0.898148	0.92233	0.803922	0.952381	0.919192	0.979167	0.757282	0.71875	0.734375	0.784314	0.88172	0.951923	0.798077
Keratin_B2_2:8:q	51	45	194	30	21	0.411765	4150	401.558	3.36943	0.777556	80	10	10	4.66584e-140	7.99197e-140	26	0.703476	0.71627	0.723343	0.983359	0.677932	0.964602	0.734043	0.732558	0.717647	0.959596	0.976471	0.703297	0.682243	1	0.656566	0.672897	0.656566	0.676768	1	0.708738	0.72549	0.704762	1	0.989583	0.640777	0.739583	0.5	0.686275	0.677419	0.826923	0.855769
Keratin_B2_2:30:s	51	45	194	18	16	0.313725	4144	401.558	3.36735	0.850639	61.1111	22.2222	16.6667	8.65284e-05	9.01128e-05	26	0.799591	0.708333	0.84438	0.984871	0.870775	0.982301	0.925532	0.813953	0.741176	0.989899	0.988235	0.857143	0.859813	0.967213	0.919192	0.878505	0.747475	0.838384	1	0.747573	0.77451	0.72381	0.959596	1	0.76699	0.833333	0.796875	0.813725	0.655914	0.663462	0.884615
Trypsin:112:a	210	220	224	10	10	0.047619	4131	463.654	3.15537	0.832268	60	10	30	0	0	26	0.981595	0.488095	0.855908	0.95764	0.850895	0.946903	0.851064	0.976744	0.835294	0.959596	0.917647	0.879121	0.831776	0.95082	0.818182	0.850467	0.555556	0.878788	0.962963	0.368932	0.980392	0.466667	0.979798	0.979167	0.980583	0.979167	0.78125	0.990196	0.602151	0.461538	0.923077
IQ:4:a	112	21	278	9	5	0.0446429	4130	575.428	2.84343	0.878994	77.7778	0	22.2222	0	0	26	0.879346	0.837302	0.899135	0.869894	0.918489	0.938053	0.87234	0.906977	0.917647	0.838384	0.847059	0.879121	0.906542	0.852459	0.919192	0.953271	0.777778	0.929293	0.851852	0.873786	0.882353	0.809524	0.868687	0.875	0.84466	0.864583	0.90625	0.901961	0.817204	0.903846	0.903846
7tm_1:97:t	856	257	862	45	40	0.046729	4127	1784.24	1.20978	0.842252	80	13.3333	6.66667	2.84023e-17	3.18602e-17	26	0.862986	0.896825	0.829971	0.92587	0.666004	0.946903	0.755319	0.883721	0.858824	0.888889	0.976471	0.703297	0.598131	0.901639	0.717172	0.654206	0.878788	0.666667	0.907407	0.902913	0.911765	0.885714	0.959596	0.895833	0.834951	0.833333	0.84375	0.852941	0.849462	0.961538	0.865385
7tm_4:15:l	421	144	421	24	24	0.0570071	4125	871.421	2.24295	0.958067	87.5	4.16667	8.33333	5.06657e-46	6.60064e-46	26	0.98364	0.960317	0.962536	0.953101	0.934394	0.973451	0.978723	1	0.952941	0.959596	0.952941	0.923077	0.971963	0.868852	0.848485	0.971963	0.969697	0.949495	0.953704	0.932039	0.980392	0.961905	0.949495	0.979167	0.990291	0.96875	1	0.980392	1	0.942308	0.932692
7tm_1:200:a	856	257	862	45	42	0.0490654	4094	1784.24	1.1982	0.845847	75.5556	17.7778	6.66667	4.29168e-15	4.76318e-15	26	0.766871	0.795635	0.829971	0.916793	0.890656	0.911504	0.861702	0.744186	0.647059	0.919192	0.941176	0.879121	0.906542	0.868852	0.888889	0.906542	0.717172	0.868687	0.925926	0.815534	0.764706	0.828571	0.929293	0.90625	0.76699	0.78125	0.859375	0.77451	0.774194	0.836538	0.932692
7tm_1:119:p	856	257	862	51	49	0.057243	4043	1784.24	1.18012	0.797125	82.3529	11.7647	5.88235	2.27217e-09	2.42867e-09	26	0.687117	0.78373	0.783862	0.980333	0.685885	0.99115	0.765957	0.639535	0.847059	0.969697	0.976471	0.747253	0.635514	0.983607	0.666667	0.71028	0.787879	0.676768	0.990741	0.834951	0.637255	0.761905	1	0.947917	0.747573	0.708333	0.75	0.696078	0.763441	0.769231	0.769231
AAA:16:k	163	132	131	4	4	0.0245399	4041	271.155	3.89752	0.847045	50	0	50	0	0	26	0.820041	0.990079	0.919308	0.762481	0.791252	0.876106	0.904255	0.825581	1	0.777778	0.752941	0.813187	0.728972	0.672131	0.828283	0.803738	0.959596	0.787879	0.675926	1	0.794118	1	0.818182	0.71875	0.825243	0.791667	0.984375	0.862745	0.989247	1	0.826923
7tm_4:114:a	421	144	421	42	41	0.0973872	4017	871.421	2.20468	0.855032	85.7143	7.14286	7.14286	1.03236e-15	1.15115e-15	26	0.836401	0.793651	0.913545	0.838124	0.916501	0.884956	0.914894	0.77907	0.894118	0.707071	0.811765	0.945055	0.897196	0.836066	0.919192	0.915888	0.79798	0.909091	0.861111	0.825243	0.862745	0.733333	0.828283	0.927083	0.84466	0.833333	0.953125	0.852941	0.752688	0.855769	0.903846
7tm_1:87:t	856	257	862	40	39	0.0455607	4016	1784.24	1.17045	0.841054	82.5	10	7.5	1.26372e-73	1.82916e-73	26	0.785276	0.859127	0.827089	0.853253	0.870775	0.893805	0.87234	0.767442	0.764706	0.878788	0.8	0.857143	0.88785	0.819672	0.888889	0.897196	0.818182	0.818182	0.851852	0.854369	0.823529	0.92381	0.838384	0.864583	0.757282	0.739583	0.828125	0.833333	0.903226	0.798077	0.836538
7tm_1:204:l	856	257	862	52	52	0.0607477	4012	1784.24	1.16901	0.807907	78.8462	9.61538	11.5385	1.04198e-11	1.13457e-11	26	0.613497	0.926587	0.809798	0.919818	0.729622	0.911504	0.819149	0.674419	0.835294	0.929293	0.905882	0.769231	0.71028	0.918033	0.747475	0.663551	0.969697	0.767677	0.907407	0.92233	0.735294	0.942857	0.939394	0.927083	0.504854	0.583333	0.84375	0.578431	0.924731	0.875	0.759615
7TM_GPCR_Srsx:63:l	355	257	330	21	21	0.0591549	4009	683.062	2.55315	0.780351	76.1905	4.7619	19.0476	0	0	26	0.746421	0.486111	0.772334	0.965204	0.870775	0.929204	0.808511	0.790698	0.588235	0.969697	0.988235	0.835165	0.925234	0.934426	0.888889	0.88785	0.505051	0.808081	0.990741	0.533981	0.764706	0.485714	0.989899	0.947917	0.776699	0.65625	0.796875	0.745098	0.55914	0.355769	0.875
Keratin_B2_2:29:p	51	45	194	24	16	0.313725	4009	401.558	3.31956	0.552716	83.3333	4.16667	12.5	3.79565e-06	3.98401e-06	26	0.644172	0.474206	0.659942	0.425113	0.636183	0.371681	0.56383	0.697674	0.823529	0.444444	0.364706	0.714286	0.570093	0.47541	0.717172	0.542056	0.464646	0.656566	0.444444	0.553398	0.54902	0.457143	0.40404	0.489583	0.708738	0.625	0.703125	0.647059	0.505376	0.394231	0.586538
7tm_4:35:h	421	144	421	39	38	0.0902613	4002	871.421	2.19928	0.847045	87.1795	2.5641	10.2564	2.31663e-10	2.49835e-10	26	0.897751	0.952381	0.789625	0.806354	0.785288	0.80531	0.755319	0.895349	0.847059	0.848485	0.729412	0.813187	0.794393	0.770492	0.737374	0.803738	0.939394	0.777778	0.75	0.961165	0.921569	0.980952	0.909091	0.8125	0.893204	0.90625	0.875	0.872549	0.967742	0.913462	0.721154
Methyltransf_18:42:r	68	112	63	5	5	0.0735294	3998	130.403	4.93823	0.86901	40	20	40	0	0	26	0.912065	0.767857	0.815562	0.886536	0.942346	0.893805	0.914894	0.906977	0.647059	0.858586	0.847059	0.945055	0.934579	0.885246	0.959596	0.906542	0.787879	0.969697	0.907407	0.834951	0.911765	0.72381	0.909091	0.895833	0.92233	0.875	0.859375	0.941176	0.645161	0.836538	0.836538
Sushi:36:v	142	56	810	20	10	0.0704225	3974	1676.61	1.24505	0.851837	80	5	15	0	0	26	0.879346	0.859127	0.827089	0.912254	0.755467	0.893805	0.861702	0.918605	0.882353	0.888889	0.858824	0.747253	0.728972	0.918033	0.747475	0.803738	0.848485	0.747475	0.907407	0.84466	0.843137	0.904762	0.969697	0.947917	0.84466	0.947917	0.84375	0.852941	0.870968	0.826923	0.740385
7tm_1:214:c	856	257	862	36	35	0.0408879	3947	1784.24	1.14545	0.740815	91.6667	0	8.33333	1.60812e-40	2.04035e-40	26	0.852761	0.85119	0.636888	0.792738	0.524851	0.823009	0.617021	0.872093	0.752941	0.757576	0.917647	0.538462	0.448598	0.737705	0.646465	0.495327	0.858586	0.505051	0.75	0.84466	0.813725	0.885714	0.777778	0.78125	0.883495	0.84375	0.6875	0.852941	0.806452	0.855769	0.528846
Sushi:26:k	142	56	810	25	15	0.105634	3923	1676.61	1.22641	0.84984	80	12	8	0	0	26	0.850716	0.847222	0.677233	0.969743	0.813121	0.99115	0.744681	0.860465	0.4	0.949495	1	0.846154	0.785047	0.918033	0.808081	0.813084	0.868687	0.818182	0.953704	0.834951	0.862745	0.828571	0.979798	0.979167	0.854369	0.854167	0.609375	0.823529	0.827957	0.875	0.884615
Filament:21:r	104	312	102	18	18	0.173077	3920	211.128	4.21466	0.866214	77.7778	11.1111	11.1111	0	0	26	0.895706	0.837302	0.809798	0.924357	0.829026	0.920354	0.797872	0.860465	0.823529	0.949495	0.929412	0.824176	0.82243	0.852459	0.909091	0.775701	0.888889	0.818182	0.925926	0.776699	0.921569	0.857143	0.929293	0.9375	0.92233	0.895833	0.8125	0.872549	0.956989	0.721154	0.807692
7tm_1:48:g	856	257	862	38	34	0.0397196	3908	1784.24	1.13112	0.797524	78.9474	10.5263	10.5263	5.88541e-178	1.07484e-177	26	0.881391	0.660714	0.67147	0.871407	0.842942	0.858407	0.776596	0.848837	0.494118	0.919192	0.882353	0.824176	0.869159	0.836066	0.777778	0.841121	0.676768	0.89899	0.861111	0.708738	0.843137	0.657143	0.838384	0.895833	0.902913	0.895833	0.609375	0.911765	0.688172	0.576923	0.759615
V-set:11:v	1029	114	895	13	13	0.0126336	3898	1852.55	1.07322	0.852236	84.6154	0	15.3846	0	0	26	0.881391	0.799603	0.896254	0.877458	0.813121	0.787611	0.914894	0.930233	0.929412	0.838384	0.917647	0.835165	0.841121	0.852459	0.787879	0.831776	0.787879	0.767677	0.916667	0.786408	0.901961	0.742857	0.888889	0.947917	0.864078	0.854167	0.890625	0.862745	0.870968	0.817308	0.855769
Spectrin:76:e	93	105	683	7	5	0.0537634	3878	1413.73	1.45581	0.765176	57.1429	0	42.8571	0	0	26	0.746421	0.549603	0.680115	0.998487	0.751491	1	0.659574	0.709302	0.576471	1	1	0.736264	0.757009	0.983607	0.777778	0.803738	0.616162	0.676768	1	0.485437	0.72549	0.552381	1	1	0.747573	0.770833	0.578125	0.77451	0.430108	0.653846	0.846154
TIR:111:k	41	141	41	4	3	0.0731707	3860	84.8653	5.50728	0.569089	25	25	50	0	0	26	0.368098	0.224206	0.48415	0.948563	0.66998	0.911504	0.670213	0.290698	0.188235	0.939394	0.952941	0.659341	0.700935	0.918033	0.686869	0.635514	0.131313	0.666667	0.972222	0.252427	0.352941	0.257143	0.979798	0.958333	0.38835	0.395833	0.46875	0.401961	0.172043	0.298077	0.567308
MHC_I:103:v	110	179	110	7	5	0.0454545	3854	227.687	4.08123	0.840655	57.1429	0	42.8571	0	0	26	0.766871	0.865079	0.913545	0.860817	0.811133	0.840708	0.882979	0.825581	0.964706	0.777778	0.894118	0.791209	0.831776	0.852459	0.838384	0.82243	0.919192	0.767677	0.916667	0.893204	0.764706	0.809524	0.909091	0.833333	0.718447	0.802083	0.921875	0.735294	0.870968	0.836538	0.894231
7tm_1:118:p	856	257	862	39	39	0.0455607	3845	1784.24	1.10767	0.842252	79.4872	15.3846	5.12821	0.00111247	0.00115093	26	0.858896	0.793651	0.792507	0.853253	0.894632	0.884956	0.765957	0.825581	0.682353	0.818182	0.823529	0.868132	0.859813	0.967213	0.949495	0.88785	0.828283	0.909091	0.824074	0.76699	0.901961	0.771429	0.838384	0.854167	0.84466	0.885417	0.8125	0.833333	0.806452	0.798077	0.894231
Lectin_C:20:a	163	105	219	5	5	0.0306748	3843	453.305	3.08368	0.807907	60	0	40	0	0	26	0.640082	0.71627	0.804035	0.934947	0.898608	0.938053	0.808511	0.569767	0.694118	0.868687	0.976471	0.923077	0.906542	0.885246	0.858586	0.934579	0.747475	0.868687	0.972222	0.708738	0.705882	0.67619	0.949495	0.9375	0.650485	0.677083	0.8125	0.588235	0.677419	0.769231	0.884615
V-set:71:s	1029	114	895	9	8	0.00777454	3842	1852.55	1.05235	0.557907	66.6667	11.1111	22.2222	0	0	26	0.623722	0.767857	0.579251	0.391831	0.487078	0.309735	0.553191	0.662791	0.623529	0.30303	0.482353	0.549451	0.504673	0.42623	0.525253	0.383178	0.747475	0.484848	0.416667	0.737864	0.676471	0.819048	0.515152	0.322917	0.495146	0.666667	0.609375	0.627451	0.763441	0.769231	0.548077
Trypsin:83:s	210	220	224	10	9	0.0428571	3835	463.654	3.04811	0.844249	80	0	20	0	0	26	0.822086	0.972222	0.783862	0.747352	0.906561	0.672566	0.734043	0.813953	0.835294	0.727273	0.764706	0.879121	0.934579	0.770492	0.888889	0.953271	0.969697	0.868687	0.796296	0.961165	0.833333	0.980952	0.747475	0.770833	0.786408	0.802083	0.71875	0.872549	0.989247	0.961538	0.826923
Keratin_B2_2:11:c	51	45	194	15	12	0.235294	3811	401.558	3.24649	0.702875	73.3333	0	26.6667	0	0	26	0.672802	0.638889	0.54755	0.92587	0.610338	0.867257	0.648936	0.593023	0.341176	0.89899	0.964706	0.604396	0.64486	0.901639	0.525253	0.654206	0.69697	0.616162	0.972222	0.601942	0.745098	0.657143	0.959596	0.916667	0.699029	0.666667	0.5	0.647059	0.612903	0.625	0.653846
7tm_1:104:l	856	257	862	44	42	0.0490654	3808	1784.24	1.09372	0.838658	81.8182	11.3636	6.81818	1.28115e-18	1.44821e-18	26	0.840491	0.946429	0.78098	0.829047	0.781312	0.814159	0.819149	0.872093	0.741176	0.848485	0.764706	0.835165	0.794393	0.836066	0.727273	0.803738	0.949495	0.747475	0.842593	0.932039	0.882353	0.971429	0.929293	0.760417	0.76699	0.875	0.8125	0.813725	0.978495	0.903846	0.759615
MAGE:150:k	46	195	49	5	4	0.0869565	3804	101.424	5.22904	0.802316	60	0	40	0	0	26	0.805726	0.684524	0.873199	0.827534	0.83499	0.823009	0.882979	0.77907	0.905882	0.818182	0.776471	0.89011	0.785047	0.852459	0.868687	0.803738	0.676768	0.838384	0.824074	0.718447	0.833333	0.67619	0.909091	0.791667	0.815534	0.791667	0.875	0.803922	0.634409	0.711538	0.836538
7tm_1:222:v	856	257	862	67	65	0.0759346	3798	1784.24	1.08993	0.749201	85.0746	8.95522	5.97015	3.11614e-57	4.26489e-57	26	0.789366	0.305556	0.766571	0.939486	0.892644	0.920354	0.861702	0.651163	0.576471	0.929293	0.964706	0.901099	0.943925	0.918033	0.818182	0.925234	0.353535	0.868687	0.981481	0.320388	0.764706	0.333333	0.939394	0.916667	0.864078	0.864583	0.71875	0.784314	0.247312	0.269231	0.865385
7tm_4:42:p	421	144	421	41	40	0.0950119	3786	871.421	2.11923	0.797923	73.1707	17.0732	9.7561	3.03163e-13	3.32942e-13	26	0.824131	0.617063	0.804035	0.934947	0.769384	0.911504	0.829787	0.813953	0.823529	0.929293	0.894118	0.758242	0.766355	0.918033	0.787879	0.728972	0.565657	0.808081	0.953704	0.679612	0.862745	0.552381	0.959596	0.96875	0.776699	0.833333	0.859375	0.833333	0.55914	0.721154	0.730769
Laminin_EGF:46:g	69	49	365	12	9	0.130435	3781	755.508	2.32325	0.851438	75	0	25	0	0	26	0.768916	0.85119	0.821326	0.959153	0.811133	0.973451	0.765957	0.802326	0.835294	0.949495	0.988235	0.78022	0.813084	0.868852	0.848485	0.841121	0.848485	0.767677	0.972222	0.873786	0.764706	0.885714	0.979798	0.947917	0.796117	0.697917	0.84375	0.784314	0.88172	0.769231	0.846154
Ubie_methyltran:89:e	21	233	19	4	4	0.190476	3772	39.3278	6.58364	0.853834	50	0	50	0	0	26	0.912065	0.767857	0.809798	0.832073	0.942346	0.823009	0.914894	0.906977	0.647059	0.838384	0.8	0.945055	0.934579	0.852459	0.959596	0.906542	0.787879	0.969697	0.805556	0.834951	0.911765	0.72381	0.858586	0.854167	0.92233	0.875	0.859375	0.941176	0.645161	0.836538	0.817308
7tm_1:26:L	856	257	862	30	29	0.0338785	3766	1784.24	1.07772	0.846645	93.3333	0	6.66667	1.40227e-149	2.45348e-149	26	0.799591	0.892857	0.861671	0.780635	0.922465	0.725664	0.819149	0.790698	0.882353	0.878788	0.729412	0.901099	0.925234	0.803279	0.939394	0.943925	0.848485	0.89899	0.824074	0.883495	0.794118	0.942857	0.747475	0.760417	0.805825	0.770833	0.890625	0.833333	0.892473	0.894231	0.865385
Keratin_B2_2:19:p	51	45	194	23	18	0.352941	3764	401.558	3.22859	0.751997	65.2174	21.7391	13.0435	0	0	26	0.664622	0.823413	0.642651	0.980333	0.540755	0.973451	0.648936	0.686047	0.670588	1	0.976471	0.582418	0.579439	0.934426	0.505051	0.485981	0.888889	0.555556	1	0.815534	0.637255	0.828571	1	0.958333	0.582524	0.677083	0.546875	0.745098	0.860215	0.730769	0.673077
7TM_GPCR_Srsx:69:v	355	257	330	22	20	0.056338	3759	683.062	2.46026	0.797125	81.8182	9.09091	9.09091	0	0	26	0.770961	0.865079	0.674352	0.98941	0.586481	0.99115	0.680851	0.767442	0.729412	1	1	0.604396	0.560748	0.934426	0.646465	0.542056	0.888889	0.585859	1	0.902913	0.803922	0.838095	1	0.979167	0.728155	0.71875	0.59375	0.833333	0.83871	0.855769	0.673077
zf-met:10:f	244	25	326	7	7	0.0286885	3755	674.782	2.47632	0.859425	71.4286	0	28.5714	0	0	26	0.895706	0.845238	0.801153	0.954614	0.753479	0.982301	0.829787	0.883721	0.788235	0.979798	0.952941	0.692308	0.728972	0.901639	0.747475	0.803738	0.929293	0.787879	0.981481	0.796117	0.911765	0.809524	0.949495	0.90625	0.883495	0.875	0.765625	0.921569	0.88172	0.817308	0.807692
MHC_I:90:a	110	179	110	3	3	0.0272727	3750	227.687	4.04176	0.839058	33.3333	0	66.6667	0	0	26	0.899796	0.805556	0.772334	0.847201	0.848907	0.778761	0.776596	0.918605	0.694118	0.919192	0.788235	0.824176	0.803738	0.852459	0.878788	0.88785	0.888889	0.848485	0.842593	0.834951	0.901961	0.819048	0.89899	0.854167	0.961165	0.8125	0.859375	0.901961	0.827957	0.663462	0.778846
EGF_CA:39:e	208	42	783	28	19	0.0913462	3747	1620.72	1.2091	0.827875	89.2857	0	10.7143	0	0	26	0.805726	0.90873	0.870317	0.67171	0.944334	0.513274	0.93617	0.837209	0.847059	0.707071	0.670588	0.967033	0.953271	0.737705	0.909091	0.971963	0.868687	0.919192	0.675926	0.970874	0.784314	0.914286	0.757576	0.6875	0.854369	0.770833	0.890625	0.784314	0.913978	0.875	0.817308
7tm_1:226:t	856	257	862	64	59	0.0689252	3746	1784.24	1.07004	0.832268	89.0625	7.8125	3.125	1.55083e-160	2.75894e-160	26	0.770961	0.948413	0.804035	0.81997	0.811133	0.80531	0.851064	0.895349	0.741176	0.787879	0.8	0.824176	0.831776	0.901639	0.767677	0.813084	0.949495	0.818182	0.805556	0.941748	0.784314	0.961905	0.787879	0.885417	0.68932	0.78125	0.859375	0.72549	0.946237	0.942308	0.778846
7tm_1:245:l	856	257	862	39	39	0.0455607	3734	1784.24	1.06541	0.786741	82.0513	5.12821	12.8205	6.63559e-64	9.29426e-64	26	0.689162	0.632937	0.855908	0.898638	0.840954	0.911504	0.851064	0.697674	0.823529	0.888889	0.929412	0.835165	0.841121	0.868852	0.838384	0.859813	0.616162	0.828283	0.87037	0.708738	0.696078	0.67619	0.89899	0.916667	0.708738	0.708333	0.828125	0.637255	0.623656	0.538462	0.903846
EGF_CA:9:t	208	42	783	28	18	0.0865385	3731	1620.72	1.20293	0.799121	85.7143	3.57143	10.7143	0	0	26	0.932515	0.809524	0.861671	0.527988	0.972167	0.522124	0.893617	0.918605	0.752941	0.464646	0.6	0.989011	0.971963	0.737705	0.979798	0.943925	0.747475	0.979798	0.481481	0.815534	0.931373	0.771429	0.343434	0.645833	0.951456	0.916667	0.875	0.941176	0.870968	0.846154	0.913462
V-set:57:n	1029	114	895	18	16	0.0155491	3725	1852.55	1.00773	0.79992	77.7778	5.55556	16.6667	0	0	26	0.736196	0.882937	0.648415	0.959153	0.673956	0.938053	0.648936	0.790698	0.482353	0.959596	0.964706	0.615385	0.654206	0.918033	0.69697	0.738318	0.848485	0.656566	0.981481	0.825243	0.666667	0.914286	0.979798	0.958333	0.757282	0.760417	0.65625	0.715686	0.913978	0.913462	0.778846
7TM_GPCR_Srsx:169:i	355	257	330	17	15	0.0422535	3721	683.062	2.4456	0.742412	64.7059	17.6471	17.6471	0	0	26	0.654397	0.440476	0.723343	0.975794	0.836978	0.99115	0.765957	0.639535	0.694118	0.969697	1	0.857143	0.850467	0.918033	0.79798	0.794393	0.323232	0.888889	0.981481	0.495146	0.666667	0.457143	0.979798	0.96875	0.631068	0.583333	0.65625	0.745098	0.344086	0.567308	0.75
7tm_1:175:l	856	257	862	35	34	0.0397196	3720	1784.24	1.05999	0.822684	80	8.57143	11.4286	0.00147489	0.0015248	26	0.848671	0.789683	0.867435	0.81997	0.803181	0.831858	0.840426	0.848837	0.929412	0.69697	0.823529	0.835165	0.878505	0.918033	0.757576	0.728972	0.818182	0.818182	0.833333	0.805825	0.872549	0.771429	0.828283	0.84375	0.854369	0.864583	0.859375	0.803922	0.784946	0.769231	0.846154
7tm_1:112:s	856	257	862	56	55	0.0642523	3707	1784.24	1.05494	0.818291	83.9286	12.5	3.57143	1.0036e-99	1.5674e-99	26	0.846626	0.892857	0.884726	0.733737	0.781312	0.761062	0.829787	0.802326	0.952941	0.656566	0.823529	0.769231	0.794393	0.655738	0.818182	0.747664	0.89899	0.777778	0.75	0.92233	0.882353	0.895238	0.737374	0.729167	0.864078	0.760417	0.890625	0.911765	0.849462	0.894231	0.875
7tm_4:37:f	421	144	421	20	20	0.0475059	3707	871.421	2.08881	0.840256	70	10	20	2.89035e-79	4.26214e-79	26	0.770961	0.865079	0.815562	0.903177	0.817097	0.876106	0.904255	0.848837	0.752941	0.929293	0.917647	0.78022	0.82243	0.868852	0.878788	0.803738	0.89899	0.79798	0.925926	0.786408	0.686275	0.904762	0.888889	0.90625	0.805825	0.75	0.828125	0.77451	0.892473	0.846154	0.778846
7tm_1:60:v	856	257	862	35	35	0.0408879	3705	1784.24	1.05416	0.819489	80	11.4286	8.57143	6.54427e-73	9.43674e-73	26	0.830266	0.884921	0.85879	0.85174	0.673956	0.902655	0.787234	0.813953	0.941176	0.777778	0.905882	0.736264	0.700935	0.786885	0.656566	0.654206	0.878788	0.626263	0.851852	0.912621	0.833333	0.914286	0.868687	0.84375	0.76699	0.822917	0.84375	0.911765	0.849462	0.865385	0.865385
7tm_1:256:i	856	257	862	36	35	0.0408879	3704	1784.24	1.05377	0.813498	77.7778	13.8889	8.33333	0.000121765	0.000126689	26	0.813906	0.775794	0.792507	0.803328	0.878728	0.831858	0.819149	0.860465	0.705882	0.787879	0.788235	0.879121	0.915888	0.754098	0.838384	0.878505	0.828283	0.878788	0.814815	0.757282	0.833333	0.742857	0.717172	0.90625	0.737864	0.84375	0.75	0.803922	0.817204	0.740385	0.865385
Keratin_B2_2:33:r	51	45	194	42	20	0.392157	3701	401.558	3.20424	0.847843	78.5714	14.2857	7.14286	1.12664e-76	1.64673e-76	26	0.773006	0.710317	0.870317	0.986384	0.860835	0.982301	0.957447	0.77907	0.870588	1	0.988235	0.802198	0.841121	0.967213	0.929293	0.906542	0.686869	0.818182	0.981481	0.728155	0.735294	0.685714	0.989899	0.989583	0.737864	0.854167	0.796875	0.764706	0.752688	0.701923	0.836538
Lectin_C:71:s	163	105	219	9	8	0.0490798	3693	453.305	3.02624	0.838259	77.7778	0	22.2222	0	0	26	0.846626	0.787698	0.899135	0.768533	0.930417	0.752212	0.925532	0.872093	0.823529	0.737374	0.705882	0.945055	0.878505	0.819672	0.939394	0.953271	0.777778	0.939394	0.75	0.76699	0.872549	0.790476	0.787879	0.84375	0.834951	0.770833	0.890625	0.882353	0.83871	0.769231	0.942308
Serpin:356:e	63	371	67	5	5	0.0793651	3688	138.682	4.73298	0.852236	60	0	40	0	0	26	0.865031	0.857143	0.81268	0.875946	0.831014	0.929204	0.819149	0.883721	0.788235	0.787879	0.894118	0.769231	0.88785	0.852459	0.828283	0.794393	0.858586	0.868687	0.916667	0.873786	0.892157	0.847619	0.888889	0.84375	0.805825	0.875	0.75	0.872549	0.892473	0.817308	0.865385
7tm_1:133:a	856	257	862	47	43	0.0502336	3684	1784.24	1.04596	0.836262	82.9787	12.766	4.25532	1.20707e-108	1.92864e-108	26	0.838446	0.926587	0.827089	0.739788	0.87674	0.79646	0.840426	0.872093	0.811765	0.777778	0.670588	0.879121	0.897196	0.754098	0.868687	0.869159	0.939394	0.868687	0.694444	0.92233	0.892157	0.942857	0.757576	0.71875	0.76699	0.854167	0.78125	0.813725	0.946237	0.884615	0.855769
7tm_4:68:g	421	144	421	27	26	0.0617577	3666	871.421	2.07276	0.815096	81.4815	7.40741	11.1111	6.16681e-07	6.50854e-07	26	0.875256	0.948413	0.766571	0.759455	0.729622	0.725664	0.755319	0.848837	0.870588	0.818182	0.705882	0.725275	0.747664	0.737705	0.777778	0.719626	0.939394	0.676768	0.768519	0.961165	0.931373	0.961905	0.79798	0.75	0.805825	0.916667	0.8125	0.872549	0.956989	0.923077	0.663462
7tm_4:134:v	421	144	421	24	23	0.0546318	3605	871.421	2.04856	0.841054	83.3333	8.33333	8.33333	4.67342e-09	4.98562e-09	26	0.807771	0.924603	0.815562	0.844175	0.803181	0.80531	0.893617	0.837209	0.682353	0.818182	0.811765	0.802198	0.831776	0.803279	0.79798	0.82243	0.888889	0.757576	0.861111	0.893204	0.794118	0.971429	0.888889	0.90625	0.873786	0.71875	0.84375	0.813725	0.924731	0.942308	0.836538
7tm_4:104:l	421	144	421	28	26	0.0617577	3596	871.421	2.04495	0.816693	82.1429	7.14286	10.7143	4.80409e-36	5.96881e-36	26	0.889571	0.730159	0.795389	0.80938	0.856859	0.823009	0.840426	0.825581	0.811765	0.787879	0.847059	0.835165	0.897196	0.803279	0.757576	0.915888	0.767677	0.868687	0.851852	0.650485	0.931373	0.761905	0.787879	0.760417	0.912621	0.895833	0.671875	0.872549	0.795699	0.682692	0.817308
Trypsin:5:e	210	220	224	14	13	0.0619048	3596	463.654	2.95527	0.836661	85.7143	0	14.2857	0	0	26	0.944785	0.672619	0.760807	0.942511	0.809145	0.982301	0.851064	0.930233	0.623529	0.878788	0.964706	0.78022	0.897196	0.885246	0.777778	0.878505	0.707071	0.69697	0.981481	0.708738	0.970588	0.67619	0.929293	0.947917	0.941748	0.9375	0.796875	0.941176	0.537634	0.721154	0.769231
7tm_1:140:f	856	257	862	44	43	0.0502336	3579	1784.24	1.00425	0.773562	79.5455	11.3636	9.09091	1.11903e-28	1.33672e-28	26	0.826176	0.521825	0.789625	0.919818	0.771372	0.893805	0.819149	0.813953	0.811765	0.929293	0.882353	0.758242	0.766355	0.885246	0.787879	0.738318	0.515152	0.808081	0.944444	0.543689	0.862745	0.438095	0.939394	0.947917	0.786408	0.833333	0.859375	0.833333	0.473118	0.634615	0.701923
7tm_1:143:e	856	257	862	42	39	0.0455607	3578	1784.24	1.00384	0.784345	85.7143	7.14286	7.14286	3.25074e-36	4.04115e-36	26	0.685072	0.765873	0.801153	0.963691	0.652087	0.964602	0.776596	0.674419	0.823529	0.989899	0.976471	0.67033	0.654206	0.901639	0.636364	0.682243	0.757576	0.616162	0.944444	0.747573	0.607843	0.809524	0.969697	0.979167	0.699029	0.677083	0.859375	0.764706	0.634409	0.865385	0.769231
TAS2R:35:w	31	303	31	4	4	0.129032	3577	64.1664	5.80079	0.758387	50	0	50	0	0	26	0.613497	0.422619	0.835735	0.996974	0.868787	1	0.797872	0.627907	0.882353	0.989899	1	0.945055	0.841121	1	0.858586	0.82243	0.393939	0.888889	1	0.436893	0.539216	0.447619	0.989899	1	0.553398	0.65625	0.796875	0.696078	0.473118	0.365385	0.855769
7tm_4:73:i	421	144	421	31	30	0.0712589	3546	871.421	2.02475	0.722843	74.1935	19.3548	6.45161	2.758e-11	2.99638e-11	26	0.607362	0.39881	0.729107	0.969743	0.831014	1	0.765957	0.604651	0.694118	0.949495	0.988235	0.835165	0.859813	0.918033	0.79798	0.794393	0.272727	0.868687	0.972222	0.427184	0.647059	0.438095	0.969697	0.96875	0.543689	0.520833	0.671875	0.715686	0.215054	0.615385	0.759615
Sushi:6:d	142	56	810	21	14	0.0985915	3528	1676.61	1.07331	0.788738	66.6667	23.8095	9.52381	0	0	26	0.674847	0.916667	0.645533	0.971256	0.630219	0.946903	0.638298	0.686047	0.611765	1	0.988235	0.637363	0.728972	0.934426	0.525253	0.691589	0.949495	0.555556	0.990741	0.902913	0.705882	0.92381	0.989899	0.9375	0.669903	0.666667	0.734375	0.647059	0.935484	0.875	0.625
DUF1220:13:r	27	67	130	7	4	0.148148	3495	269.085	3.69916	0.970048	42.8571	28.5714	28.5714	0	0	26	0.940695	0.970238	0.994236	0.965204	0.988072	0.920354	1	0.988372	1	0.989899	0.952941	1	1	1	0.989899	0.981308	0.989899	0.969697	0.972222	0.980583	0.95098	0.92381	0.949495	0.989583	0.970874	0.875	0.984375	0.921569	0.956989	1	0.990385
7TM_GPCR_Srsx:30:c	355	257	330	18	17	0.0478873	3488	683.062	2.35231	0.799121	77.7778	11.1111	11.1111	0	0	26	0.734151	0.734127	0.778098	0.888048	0.82505	0.858407	0.829787	0.732558	0.658824	0.888889	0.882353	0.824176	0.915888	0.819672	0.737374	0.82243	0.777778	0.818182	0.935185	0.747573	0.745098	0.714286	0.909091	0.895833	0.854369	0.6875	0.84375	0.647059	0.827957	0.615385	0.788462
7TM_GPCR_Srsx:35:a	355	257	330	15	15	0.0422535	3487	683.062	2.3519	0.834665	73.3333	13.3333	13.3333	2.96847e-298	6.44769e-298	26	0.744376	0.880952	0.789625	0.90469	0.815109	0.884956	0.819149	0.744186	0.8	0.949495	0.894118	0.769231	0.803738	0.885246	0.848485	0.82243	0.868687	0.828283	0.953704	0.912621	0.72549	0.914286	0.888889	0.864583	0.805825	0.708333	0.734375	0.735294	0.860215	0.846154	0.788462
Sugar_tr:437:p	105	451	112	3	3	0.0285714	3476	231.827	3.90631	0.819489	33.3333	0	66.6667	0	0	26	0.836401	0.835317	0.870317	0.718608	0.884692	0.699115	0.93617	0.860465	0.752941	0.727273	0.658824	0.912088	0.859813	0.704918	0.89899	0.813084	0.848485	0.949495	0.759259	0.825243	0.872549	0.838095	0.737374	0.729167	0.864078	0.760417	0.96875	0.823529	0.870968	0.798077	0.846154
7tm_4:95:K	421	144	421	27	26	0.0617577	3465	871.421	1.99141	0.786342	85.1852	3.7037	11.1111	3.29094e-32	4.01622e-32	26	0.713701	0.712302	0.795389	0.916793	0.753479	0.955752	0.861702	0.627907	0.623529	0.909091	0.976471	0.736264	0.766355	0.885246	0.747475	0.794393	0.606061	0.717172	0.907407	0.699029	0.666667	0.752381	0.939394	0.833333	0.815534	0.677083	0.78125	0.764706	0.709677	0.788462	0.884615
7TM_GPCR_Srsx:158:v	355	257	330	21	21	0.0591549	3457	683.062	2.33943	0.73123	76.1905	9.52381	14.2857	0	0	26	0.529652	0.634921	0.659942	0.959153	0.77336	0.955752	0.765957	0.476744	0.423529	0.989899	0.976471	0.78022	0.813084	0.901639	0.69697	0.794393	0.555556	0.777778	0.962963	0.747573	0.607843	0.590476	0.959596	0.947917	0.504854	0.5625	0.609375	0.490196	0.494624	0.769231	0.788462
7tm_4:74:v	421	144	421	28	28	0.0665083	3422	871.421	1.9734	0.726438	71.4286	17.8571	10.7143	1.54711e-05	1.6179e-05	26	0.601227	0.712302	0.579251	0.954614	0.664016	0.938053	0.638298	0.5	0.317647	0.969697	0.964706	0.692308	0.71028	0.95082	0.575758	0.663551	0.727273	0.676768	0.944444	0.708738	0.627451	0.67619	0.959596	0.958333	0.631068	0.635417	0.59375	0.598039	0.741935	0.711538	0.730769
Filament:128:s	104	312	102	4	4	0.0384615	3417	211.128	4.01654	0.841853	50	0	50	0	0	26	0.924335	0.936508	0.778098	0.824508	0.733598	0.893805	0.840426	0.930233	0.611765	0.757576	0.8	0.692308	0.785047	0.836066	0.676768	0.738318	0.939394	0.767677	0.787037	0.912621	0.95098	0.933333	0.878788	0.8125	0.902913	0.916667	0.859375	0.921569	0.967742	0.932692	0.807692
7tm_4:52:y	421	144	421	25	24	0.0570071	3415	871.421	1.97044	0.775958	76	16	8	2.61999e-17	2.93934e-17	26	0.705521	0.450397	0.821326	0.94705	0.914513	0.955752	0.87234	0.674419	0.8	0.929293	0.976471	0.934066	0.934579	0.885246	0.888889	0.925234	0.373737	0.888889	0.962963	0.485437	0.745098	0.438095	0.939394	0.958333	0.631068	0.71875	0.71875	0.754902	0.397849	0.548077	0.855769
7TM_GPCR_Srsx:12:i	355	257	330	11	11	0.0309859	3381	683.062	2.30736	0.75	45.4545	27.2727	27.2727	4.94065645841e-324	9.88131291682e-324	26	0.779141	0.940476	0.81268	0.529501	0.777336	0.353982	0.787234	0.802326	0.894118	0.616162	0.447059	0.703297	0.803738	0.622951	0.767677	0.82243	0.909091	0.777778	0.546296	0.932039	0.72549	0.990476	0.575758	0.59375	0.815534	0.78125	0.828125	0.77451	0.924731	0.942308	0.759615
MHC_I:66:k	110	179	110	4	3	0.0272727	3378	227.687	3.89104	0.789537	0	25	75	4.94065645841e-324	9.88131291682e-324	26	0.789366	0.843254	0.824207	0.715582	0.809145	0.752212	0.829787	0.77907	0.917647	0.727273	0.8	0.846154	0.785047	0.704918	0.747475	0.775701	0.888889	0.89899	0.62037	0.76699	0.794118	0.87619	0.727273	0.6875	0.864078	0.739583	0.71875	0.764706	0.849462	0.836538	0.807692
7TM_GPCR_Srsx:127:i	355	257	330	20	19	0.0535211	3371	683.062	2.30309	0.809505	80	5	15	0	0	26	0.680982	0.769841	0.853026	0.877458	0.854871	0.938053	0.87234	0.72093	0.823529	0.848485	0.823529	0.857143	0.859813	0.885246	0.808081	0.897196	0.767677	0.848485	0.87037	0.757282	0.666667	0.742857	0.919192	0.84375	0.747573	0.645833	0.90625	0.627451	0.870968	0.721154	0.826923
Trypsin:108:c	210	220	224	4	4	0.0190476	3368	463.654	2.86077	0.800319	50	0	50	0	0	26	0.758691	0.571429	0.821326	0.931921	0.882704	0.911504	0.797872	0.732558	0.858824	0.929293	0.952941	0.901099	0.850467	0.885246	0.848485	0.925234	0.565657	0.888889	0.925926	0.592233	0.745098	0.619048	0.959596	0.947917	0.786408	0.760417	0.796875	0.764706	0.483871	0.586538	0.826923
Keratin_B2_2:14:p	51	45	194	26	20	0.392157	3367	401.558	3.06778	0.813099	76.9231	11.5385	11.5385	0.00796708	0.00819336	26	0.805726	0.779762	0.801153	0.901664	0.745527	0.902655	0.882979	0.767442	0.776471	0.848485	0.882353	0.769231	0.766355	0.852459	0.686869	0.757009	0.808081	0.747475	0.944444	0.76699	0.892157	0.72381	0.939394	0.916667	0.786408	0.75	0.703125	0.823529	0.688172	0.903846	0.807692
Filament:216:e	104	312	102	8	8	0.0769231	3351	211.128	3.9884	0.764776	62.5	12.5	25	0	0	26	0.691207	0.736111	0.596542	0.962179	0.72167	0.99115	0.680851	0.72093	0.435294	0.919192	0.952941	0.714286	0.728972	0.934426	0.606061	0.831776	0.737374	0.717172	0.990741	0.76699	0.715686	0.742857	0.989899	0.9375	0.640777	0.708333	0.515625	0.676471	0.709677	0.721154	0.701923
Keratin_B2_2:34:P	51	45	194	19	16	0.313725	3315	401.558	3.04533	0.708067	84.2105	0	15.7895	2.49172e-69	3.55977e-69	26	0.552147	0.833333	0.550432	0.847201	0.66004	0.769912	0.670213	0.639535	0.388235	0.838384	0.941176	0.604396	0.598131	0.819672	0.686869	0.700935	0.808081	0.707071	0.861111	0.854369	0.509804	0.838095	0.868687	0.84375	0.504854	0.583333	0.5625	0.539216	0.774194	0.884615	0.567308
7TM_GPCR_Srsx:20:k	355	257	330	31	29	0.0816901	3310	683.062	2.27674	0.792332	90.3226	3.22581	6.45161	2.61247e-34	3.21408e-34	26	0.828221	0.833333	0.731988	0.76702	0.791252	0.831858	0.808511	0.825581	0.658824	0.727273	0.752941	0.813187	0.766355	0.803279	0.818182	0.766355	0.89899	0.79798	0.712963	0.834951	0.823529	0.838095	0.757576	0.791667	0.786408	0.791667	0.734375	0.911765	0.88172	0.721154	0.721154
Kazal_2:26:e	94	42	199	4	3	0.0319149	3300	411.907	3.00208	0.803115	25	25	50	0	0	26	0.865031	0.78373	0.910663	0.665658	0.868787	0.610619	0.87234	0.906977	0.976471	0.626263	0.658824	0.934066	0.897196	0.737705	0.838384	0.803738	0.848485	0.878788	0.666667	0.776699	0.803922	0.695238	0.727273	0.666667	0.854369	0.916667	0.921875	0.852941	0.806452	0.798077	0.884615
EGF_CA:17:v	208	42	783	39	26	0.125	3299	1620.72	1.02539	0.75	89.7436	5.12821	5.12821	0	0	26	0.631902	0.952381	0.56196	0.866868	0.638171	0.955752	0.62766	0.686047	0.482353	0.858586	0.905882	0.637363	0.719626	0.836066	0.636364	0.616822	0.939394	0.575758	0.833333	0.990291	0.627451	0.942857	0.787879	0.875	0.621359	0.635417	0.46875	0.598039	0.956989	0.932692	0.625
EGF_CA:19:v	208	42	783	25	18	0.0865385	3284	1620.72	1.01882	0.798323	80	4	16	0	0	26	0.811861	0.80754	0.746398	0.859304	0.73161	0.893805	0.734043	0.755814	0.741176	0.828283	0.858824	0.681319	0.785047	0.770492	0.787879	0.71028	0.727273	0.686869	0.916667	0.834951	0.833333	0.857143	0.888889	0.8125	0.796117	0.875	0.78125	0.794118	0.817204	0.798077	0.740385
7TM_GPCR_Srsx:16:l	355	257	330	17	16	0.0450704	3250	683.062	2.25035	0.789137	82.3529	0	17.6471	6.02618e-129	1.00692e-128	26	0.907975	0.759921	0.677233	0.826021	0.73161	0.831858	0.680851	0.930233	0.694118	0.818182	0.823529	0.67033	0.71028	0.803279	0.838384	0.682243	0.727273	0.757576	0.888889	0.718447	0.921569	0.828571	0.858586	0.739583	0.92233	0.833333	0.640625	0.931373	0.709677	0.807692	0.682692
Keratin_B2_2:23:q	51	45	194	33	21	0.411765	3250	401.558	3.01676	0.814696	69.697	24.2424	6.06061	1.34725e-48	1.77515e-48	26	0.805726	0.740079	0.829971	0.853253	0.836978	0.858407	0.893617	0.77907	0.823529	0.919192	0.811765	0.747253	0.841121	0.803279	0.909091	0.869159	0.737374	0.808081	0.824074	0.747573	0.833333	0.809524	0.838384	0.895833	0.757282	0.833333	0.75	0.823529	0.688172	0.711538	0.826923
DUF1220:35:p	27	67	130	5	4	0.148148	3226	269.085	3.58361	0.779952	60	0	40	0	0	26	0.795501	0.684524	0.729107	0.77761	0.898608	0.778761	0.787234	0.686047	0.623529	0.676768	0.752941	0.912088	0.925234	0.803279	0.858586	0.934579	0.676768	0.858586	0.824074	0.631068	0.823529	0.666667	0.757576	0.854167	0.873786	0.770833	0.671875	0.803922	0.655914	0.788462	0.798077
7tm_4:33:i	421	144	421	34	33	0.0783848	3186	871.421	1.8703	0.76877	85.2941	8.82353	5.88235	5.6365e-11	6.11084e-11	26	0.783231	0.829365	0.835735	0.689864	0.751491	0.752212	0.787234	0.755814	0.952941	0.606061	0.8	0.802198	0.738318	0.786885	0.727273	0.682243	0.767677	0.818182	0.685185	0.84466	0.823529	0.828571	0.686869	0.552083	0.786408	0.739583	0.921875	0.803922	0.849462	0.855769	0.730769
EF-hand_6:11:k	323	31	435	13	9	0.0278638	3181	900.4	1.82084	0.751597	76.9231	0	23.0769	0	0	26	0.744376	0.573413	0.769452	0.812405	0.84493	0.681416	0.851064	0.744186	0.670588	0.848485	0.752941	0.89011	0.850467	0.819672	0.787879	0.869159	0.585859	0.828283	0.87963	0.582524	0.735294	0.619048	0.848485	0.864583	0.796117	0.729167	0.84375	0.715686	0.526882	0.548077	0.730769
7tm_4:130:s	421	144	421	30	29	0.0688836	3178	871.421	1.86668	0.756789	83.3333	10	6.66667	7.15458e-75	1.03935e-74	26	0.799591	0.71627	0.818444	0.615734	0.898608	0.610619	0.851064	0.732558	0.741176	0.565657	0.647059	0.912088	0.906542	0.672131	0.919192	0.925234	0.727273	0.828283	0.685185	0.776699	0.813725	0.647619	0.535354	0.614583	0.757282	0.854167	0.84375	0.833333	0.817204	0.625	0.836538
RhoGEF:107:k	200	180	205	7	7	0.035	3177	424.326	2.90442	0.777157	71.4286	0	28.5714	0	0	26	0.887526	0.948413	0.818444	0.674735	0.604374	0.619469	0.680851	0.930233	0.952941	0.636364	0.647059	0.659341	0.523364	0.639344	0.717172	0.598131	0.929293	0.535354	0.703704	0.980583	0.872549	0.92381	0.787879	0.677083	0.834951	0.864583	0.828125	0.941176	0.913978	0.990385	0.826923
NUT_C:52:g	13	144	19	4	3	0.230769	3166	39.3278	6.33097	0.60024	0	50	50	0	0	26	0.705521	0.325397	0.544669	0.673222	0.715706	0.575221	0.617021	0.709302	0.364706	0.636364	0.6	0.681319	0.728972	0.721311	0.59596	0.803738	0.424242	0.757576	0.722222	0.291262	0.77451	0.238095	0.747475	0.729167	0.679612	0.729167	0.453125	0.637255	0.365591	0.317308	0.682692
DUF1220:36:s	27	67	130	3	3	0.111111	3151	269.085	3.54968	0.886182	33.3333	0	66.6667	0	0	26	0.887526	0.948413	0.942363	0.782148	0.920477	0.849558	0.904255	0.895349	0.988235	0.727273	0.823529	0.945055	0.915888	0.770492	0.939394	0.878505	0.929293	0.929293	0.712963	0.951456	0.843137	0.952381	0.787879	0.802083	0.912621	0.916667	1	0.872549	0.967742	0.942308	0.903846
MHC_II_beta:46:a	22	75	22	3	3	0.136364	3122	45.5375	6.09927	0.73722	0	0	100	0	0	26	0.734151	0.597222	0.84438	0.782148	0.747515	0.79646	0.819149	0.651163	0.917647	0.888889	0.623529	0.703297	0.850467	0.770492	0.69697	0.869159	0.464646	0.59596	0.75	0.669903	0.803922	0.657143	0.828283	0.791667	0.679612	0.770833	0.875	0.754902	0.354839	0.807692	0.788462
TGFb_propeptide:163:r	33	240	34	3	3	0.0909091	3092	70.3761	5.45731	0.754792	33.3333	0	66.6667	0	0	26	0.879346	0.654762	0.711816	0.706505	0.827038	0.663717	0.797872	0.872093	0.552941	0.686869	0.776471	0.802198	0.775701	0.672131	0.919192	0.82243	0.656566	0.818182	0.722222	0.650485	0.892157	0.67619	0.686869	0.739583	0.912621	0.84375	0.625	0.872549	0.709677	0.586538	0.817308
7TM_GPCR_Srsx:156:i	355	257	330	9	9	0.0253521	3065	683.062	2.1658	0.775559	77.7778	0	22.2222	0	0	26	0.824131	0.742063	0.876081	0.624811	0.890656	0.530973	0.819149	0.802326	0.858824	0.555556	0.494118	0.901099	0.878505	0.688525	0.888889	0.897196	0.707071	0.888889	0.722222	0.728155	0.852941	0.771429	0.727273	0.666667	0.92233	0.791667	0.9375	0.745098	0.623656	0.865385	0.903846
SPRY:62:k	154	124	171	6	6	0.038961	3057	353.95	3.1105	0.751597	33.3333	16.6667	50	0	0	26	0.879346	0.751984	0.806916	0.700454	0.656064	0.681416	0.755319	0.848837	0.870588	0.676768	0.682353	0.615385	0.663551	0.639344	0.656566	0.728972	0.818182	0.606061	0.759259	0.718447	0.892157	0.752381	0.666667	0.770833	0.883495	0.833333	0.84375	0.931373	0.774194	0.701923	0.778846
DUF1220:30:e	27	67	130	4	3	0.111111	3049	269.085	3.5022	0.866613	25	25	50	0	0	26	0.809816	0.80754	0.919308	0.874433	0.934394	0.681416	0.93617	0.918605	0.941176	0.919192	0.882353	0.934066	0.971963	0.934426	0.939394	0.88785	0.858586	0.939394	0.935185	0.825243	0.794118	0.685714	0.89899	0.916667	0.854369	0.708333	0.8125	0.784314	0.731183	0.932692	0.951923
7tm_4:98:s	421	144	421	34	32	0.0760095	3048	871.421	1.80642	0.732827	76.4706	14.7059	8.82353	1.83886e-126	3.05863e-126	26	0.860941	0.488095	0.714697	0.878971	0.673956	0.849558	0.755319	0.848837	0.8	0.878788	0.905882	0.681319	0.700935	0.819672	0.707071	0.616822	0.515152	0.666667	0.898148	0.504854	0.833333	0.533333	0.868687	0.916667	0.893204	0.875	0.59375	0.852941	0.301075	0.567308	0.682692
7tm_4:25:t	421	144	421	40	37	0.087886	3039	871.421	1.80215	0.642173	77.5	7.5	15	1.96844e-44	2.5415e-44	26	0.572597	0.478175	0.45245	0.950076	0.600398	0.964602	0.510638	0.651163	0.223529	0.949495	0.894118	0.593407	0.570093	0.934426	0.676768	0.616822	0.525253	0.545455	0.953704	0.456311	0.480392	0.438095	0.989899	0.947917	0.504854	0.583333	0.359375	0.656863	0.580645	0.403846	0.644231
Laminin_G_2:42:v	120	128	274	6	6	0.05	3032	567.148	2.41847	0.832268	50	0	50	0	0	26	0.867076	0.928571	0.832853	0.785174	0.763419	0.787611	0.787234	0.918605	0.941176	0.838384	0.658824	0.769231	0.803738	0.737705	0.747475	0.747664	0.909091	0.747475	0.824074	0.941748	0.77451	0.971429	0.818182	0.791667	0.883495	0.84375	0.890625	0.921569	0.935484	0.884615	0.75
7TM_GPCR_Srsx:9:v	355	257	330	17	16	0.0450704	3025	683.062	2.14685	0.644169	70.5882	11.7647	17.6471	6.6614e-196	1.25484e-195	26	0.766871	0.690476	0.576369	0.620272	0.55666	0.690265	0.457447	0.77907	0.682353	0.646465	0.458824	0.626374	0.485981	0.704918	0.727273	0.485981	0.757576	0.474747	0.574074	0.699029	0.735294	0.72381	0.606061	0.666667	0.815534	0.71875	0.71875	0.784314	0.623656	0.644231	0.509615
7tm_4:30:l	421	144	421	24	24	0.0570071	3021	871.421	1.79358	0.76278	79.1667	16.6667	4.16667	0.00300651	0.00310096	26	0.615542	0.990079	0.864553	0.659607	0.743539	0.610619	0.861702	0.651163	1	0.686869	0.670588	0.703297	0.663551	0.786885	0.767677	0.757009	0.989899	0.828283	0.583333	1	0.588235	0.990476	0.636364	0.708333	0.631068	0.625	0.890625	0.588235	0.978495	0.990385	0.740385
SPRY:88:k	154	124	171	7	7	0.0454545	3007	353.95	3.08671	0.770367	71.4286	0	28.5714	0	0	26	0.791411	0.482143	0.674352	0.974281	0.836978	0.982301	0.755319	0.802326	0.482353	0.969697	0.988235	0.824176	0.82243	0.934426	0.848485	0.813084	0.515152	0.878788	0.981481	0.427184	0.764706	0.495238	0.989899	0.958333	0.76699	0.833333	0.609375	0.794118	0.623656	0.365385	0.798077
Miro:8:k	307	119	279	6	6	0.019544	2981	577.498	2.36791	0.686102	66.6667	0	33.3333	0	0	26	0.820041	0.238095	0.682997	0.800303	0.856859	0.787611	0.819149	0.790698	0.329412	0.747475	0.752941	0.89011	0.869159	0.803279	0.757576	0.897196	0.222222	0.868687	0.888889	0.252427	0.852941	0.27619	0.79798	0.8125	0.805825	0.8125	0.640625	0.833333	0.215054	0.221154	0.875
7TM_GPCR_Srsx:107:i	355	257	330	23	22	0.0619718	2965	683.062	2.11794	0.698083	86.9565	4.34783	8.69565	3.98397e-273	8.34244e-273	26	0.775051	0.960317	0.835735	0.276853	0.819085	0.265487	0.765957	0.651163	0.988235	0.282828	0.223529	0.824176	0.728972	0.344262	0.888889	0.841121	0.969697	0.818182	0.212963	0.980583	0.77451	0.961905	0.262626	0.375	0.805825	0.791667	0.890625	0.833333	0.924731	0.961538	0.740385
MHC_II_beta:74:w	22	75	22	3	3	0.136364	2959	45.5375	6.02191	0.807907	33.3333	0	66.6667	0	0	26	0.781186	0.823413	0.89049	0.783661	0.793241	0.911504	0.840426	0.825581	0.905882	0.686869	0.905882	0.736264	0.803738	0.770492	0.828283	0.831776	0.878788	0.757576	0.722222	0.805825	0.843137	0.72381	0.777778	0.708333	0.737864	0.65625	0.90625	0.843137	0.817204	0.894231	0.913462
7tm_4:131:l	421	144	421	35	33	0.0783848	2941	871.421	1.75486	0.663738	71.4286	17.1429	11.4286	2.07511e-51	2.77449e-51	26	0.678937	0.700397	0.544669	0.847201	0.45328	0.876106	0.553191	0.744186	0.505882	0.858586	0.870588	0.417582	0.439252	0.688525	0.424242	0.514019	0.646465	0.464646	0.851852	0.708738	0.686275	0.666667	0.858586	0.864583	0.679612	0.645833	0.59375	0.647059	0.72043	0.759615	0.538462
MHC_I:73:l	110	179	110	4	3	0.0272727	2938	227.687	3.68971	0.754393	50	0	50	0	0	26	0.701431	0.900794	0.809798	0.688351	0.707753	0.79646	0.723404	0.767442	0.894118	0.525253	0.694118	0.769231	0.728972	0.639344	0.777778	0.635514	0.878788	0.636364	0.768519	0.873786	0.715686	0.885714	0.585859	0.770833	0.572816	0.770833	0.828125	0.696078	0.989247	0.884615	0.807692
7tm_4:124:i	421	144	421	15	14	0.0332542	2900	871.421	1.73461	0.73722	73.3333	6.66667	20	5.16385e-31	6.25419e-31	26	0.770961	0.744048	0.760807	0.718608	0.705765	0.725664	0.776596	0.790698	0.882353	0.737374	0.694118	0.692308	0.766355	0.737705	0.666667	0.682243	0.717172	0.717172	0.703704	0.737864	0.764706	0.761905	0.747475	0.6875	0.786408	0.75	0.671875	0.764706	0.591398	0.894231	0.701923
PRY:23:y	84	49	79	5	3	0.0357143	2899	163.521	4.14801	0.42492	60	0	40	0	0	26	0.476483	0.271825	0.221902	0.676248	0.337972	0.610619	0.276596	0.488372	0.0941176	0.737374	0.776471	0.373626	0.327103	0.606557	0.373737	0.280374	0.292929	0.343434	0.712963	0.252427	0.490196	0.333333	0.707071	0.572917	0.398058	0.458333	0.171875	0.54902	0.268817	0.211538	0.307692
Filament:303:R	104	312	102	19	18	0.173077	2897	211.128	3.77837	0.724441	78.9474	10.5263	10.5263	0	0	26	0.775051	0.488095	0.590778	0.939486	0.72167	0.955752	0.606383	0.767442	0.564706	0.89899	0.964706	0.802198	0.682243	0.901639	0.666667	0.785047	0.464646	0.676768	0.990741	0.601942	0.803922	0.457143	0.969697	0.875	0.747573	0.729167	0.53125	0.823529	0.505376	0.413462	0.634615
KRAB:9:d	559	41	568	19	19	0.0339893	2894	1175.69	1.29955	0.724441	78.9474	10.5263	10.5263	0	0	26	0.736196	0.924603	0.648415	0.65053	0.662028	0.761062	0.797872	0.732558	0.541176	0.676768	0.658824	0.725275	0.728972	0.639344	0.717172	0.607477	0.959596	0.535354	0.62963	0.912621	0.715686	0.914286	0.585859	0.583333	0.699029	0.770833	0.625	0.764706	0.956989	0.884615	0.615385
7TM_GPCR_Srsx:173:k	355	257	330	8	8	0.0225352	2866	683.062	2.06895	0.760383	62.5	12.5	25	0	0	26	0.642127	0.690476	0.700288	0.922844	0.77336	0.938053	0.680851	0.55814	0.752941	0.939394	0.929412	0.736264	0.71028	0.901639	0.858586	0.813084	0.69697	0.747475	0.916667	0.640777	0.705882	0.666667	0.949495	0.875	0.592233	0.583333	0.703125	0.754902	0.677419	0.769231	0.673077
Serpin:369:v	63	371	67	4	4	0.0634921	2864	138.682	4.36818	0.745607	50	0	50	0	0	26	0.799591	0.831349	0.752161	0.760968	0.582505	0.787611	0.712766	0.767442	0.847059	0.656566	0.823529	0.637363	0.579439	0.721311	0.555556	0.542056	0.838384	0.606061	0.777778	0.796117	0.882353	0.8	0.727273	0.822917	0.825243	0.729167	0.796875	0.784314	0.946237	0.788462	0.682692
7tm_4:129:p	421	144	421	28	28	0.0665083	2854	871.421	1.71154	0.690096	67.8571	25	7.14286	2.22275e-68	3.16728e-68	26	0.644172	0.710317	0.59366	0.91528	0.485089	0.946903	0.5	0.72093	0.658824	0.979798	0.894118	0.461538	0.411215	0.852459	0.575758	0.457944	0.717172	0.525253	0.916667	0.718447	0.627451	0.752381	0.909091	0.875	0.660194	0.625	0.65625	0.598039	0.698925	0.663462	0.586538
7tm_4:126:s	421	144	421	30	28	0.0665083	2829	871.421	1.69885	0.865016	90	3.33333	6.66667	1.21234e-32	1.48261e-32	26	0.775051	0.803571	0.913545	0.903177	0.930417	0.884956	0.893617	0.732558	0.941176	0.919192	0.917647	0.934066	0.934579	0.836066	0.979798	0.925234	0.828283	0.878788	0.916667	0.76699	0.77451	0.790476	0.929293	0.895833	0.805825	0.802083	0.90625	0.754902	0.827957	0.807692	0.913462
7TM_GPCR_Srsx:65:i	355	257	330	19	19	0.0535211	2810	683.062	2.04048	0.733227	68.4211	21.0526	10.5263	3.92488e-83	5.85637e-83	26	0.781186	0.813492	0.67147	0.806354	0.552684	0.814159	0.691489	0.860465	0.705882	0.909091	0.8	0.593407	0.485981	0.737705	0.525253	0.64486	0.79798	0.515152	0.805556	0.786408	0.823529	0.866667	0.787879	0.760417	0.737864	0.71875	0.6875	0.77451	0.795699	0.817308	0.615385
7TM_GPCR_Srsx:137:p	355	257	330	15	15	0.0422535	2807	683.062	2.03894	0.724042	86.6667	0	13.3333	0	0	26	0.795501	0.644841	0.801153	0.586989	0.860835	0.584071	0.765957	0.732558	0.858824	0.606061	0.588235	0.868132	0.794393	0.57377	0.909091	0.859813	0.686869	0.878788	0.648148	0.514563	0.833333	0.647619	0.565657	0.53125	0.796117	0.739583	0.78125	0.862745	0.698925	0.682692	0.798077
Neur_chan_LBD:33:s	88	217	91	3	3	0.0340909	2802	188.359	3.8949	0.864217	33.3333	0	66.6667	0	0	26	0.881391	0.785714	0.873199	0.892587	0.882704	0.867257	0.93617	0.825581	0.835294	0.919192	0.835294	0.846154	0.897196	0.885246	0.868687	0.878505	0.767677	0.919192	0.925926	0.776699	0.911765	0.771429	0.89899	0.90625	0.893204	0.875	0.828125	0.892157	0.784946	0.826923	0.875
7TM_GPCR_Srsx:175:k	355	257	330	14	13	0.0366197	2790	683.062	2.03018	0.734824	85.7143	0	14.2857	5.67407e-190	1.05798e-189	26	0.648262	0.718254	0.685879	0.812405	0.767396	0.876106	0.648936	0.686047	0.741176	0.787879	0.788235	0.791209	0.785047	0.803279	0.727273	0.728972	0.767677	0.808081	0.768519	0.728155	0.617647	0.704762	0.818182	0.833333	0.650485	0.708333	0.625	0.588235	0.774194	0.625	0.711538
C1-set:73:V	292	83	235	11	9	0.0308219	2789	486.423	2.51947	0.71845	72.7273	0	27.2727	1.0707e-97	1.66392e-97	26	0.695297	0.634921	0.84438	0.697428	0.765408	0.654867	0.893617	0.72093	0.905882	0.676768	0.623529	0.681319	0.803738	0.704918	0.808081	0.775701	0.656566	0.747475	0.675926	0.669903	0.745098	0.647619	0.808081	0.739583	0.737864	0.59375	0.8125	0.676471	0.55914	0.634615	0.769231
C2-set_2:73:g	436	89	181	8	7	0.016055	2778	374.649	2.89043	0.740415	62.5	12.5	25	0	0	26	0.764826	0.513889	0.729107	0.818457	0.848907	0.80531	0.787234	0.72093	0.6	0.838384	0.729412	0.89011	0.878505	0.754098	0.888889	0.775701	0.494949	0.818182	0.925926	0.543689	0.686275	0.504762	0.848485	0.78125	0.825243	0.8125	0.75	0.77451	0.408602	0.605769	0.769231
Keratin_B2_2:27:C	51	45	194	11	10	0.196078	2773	401.558	2.78777	0.639377	72.7273	9.09091	18.1818	6.41332771888e-314	1.41714893517e-313	26	0.762781	0.416667	0.697406	0.74584	0.562624	0.823009	0.638298	0.744186	0.811765	0.818182	0.764706	0.67033	0.53271	0.606557	0.565657	0.514019	0.40404	0.545455	0.75	0.417476	0.764706	0.4	0.777778	0.614583	0.796117	0.760417	0.75	0.745098	0.473118	0.394231	0.625
DUF4599:19:q	17	88	17	6	4	0.235294	2768	35.188	6.29762	0.86222	50	16.6667	33.3333	0	0	26	0.826176	0.799603	0.861671	0.924357	0.878728	0.920354	0.893617	0.848837	0.776471	0.959596	0.905882	0.879121	0.859813	0.918033	0.919192	0.859813	0.707071	0.878788	0.944444	0.76699	0.882353	0.885714	0.919192	0.895833	0.805825	0.8125	0.859375	0.784314	0.860215	0.778846	0.903846
MHC_II_beta:45:e	22	75	22	3	3	0.136364	2767	45.5375	5.92513	0.704073	0	0	100	0	0	26	0.768916	0.468254	0.642651	0.812405	0.777336	0.840708	0.734043	0.744186	0.482353	0.656566	0.929412	0.791209	0.738318	0.803279	0.828283	0.71028	0.484848	0.828283	0.87963	0.524272	0.794118	0.447619	0.79798	0.78125	0.834951	0.760417	0.515625	0.705882	0.483871	0.403846	0.769231
FAM75:260:a	19	373	22	3	3	0.157895	2766	45.5375	5.9246	0.627796	33.3333	0	66.6667	0	0	26	0.717791	0.694444	0.677233	0.360061	0.791252	0.336283	0.787234	0.697674	0.505882	0.484848	0.294118	0.835165	0.747664	0.491803	0.787879	0.859813	0.575758	0.727273	0.333333	0.718447	0.754902	0.742857	0.252525	0.375	0.621359	0.791667	0.59375	0.72549	0.698925	0.730769	0.769231
C1-set:62:t	292	83	235	9	6	0.0205479	2766	486.423	2.50752	0.472045	77.7778	0	22.2222	0	0	26	0.513292	0.720238	0.466859	0.0801815	0.701789	0.00884956	0.606383	0.732558	0.188235	0.141414	0.0470588	0.681319	0.747664	0.131148	0.616162	0.82243	0.959596	0.626263	0.00925926	0.553398	0.392157	0.866667	0.0505051	0.208333	0.475728	0.625	0.421875	0.382353	0.989247	0.269231	0.596154
Ldl_recept_a:18:k	86	37	303	11	6	0.0697674	2757	627.175	2.13616	0.709265	72.7273	9.09091	18.1818	0	0	26	0.656442	0.775794	0.559078	0.813918	0.66004	0.884956	0.595745	0.674419	0.364706	0.818182	0.811765	0.67033	0.700935	0.786885	0.505051	0.728972	0.747475	0.686869	0.851852	0.757282	0.656863	0.8	0.777778	0.739583	0.640777	0.677083	0.546875	0.637255	0.763441	0.807692	0.692308
Trypsin:142:v	210	220	224	3	3	0.0142857	2753	463.654	2.56988	0.722444	0	0	100	0	0	26	0.721881	0.843254	0.731988	0.639939	0.703777	0.628319	0.776596	0.639535	0.694118	0.79798	0.541176	0.714286	0.682243	0.704918	0.727273	0.738318	0.909091	0.656566	0.583333	0.854369	0.715686	0.809524	0.666667	0.572917	0.679612	0.8125	0.8125	0.754902	0.860215	0.788462	0.673077
TGFb_propeptide:121:e	33	240	34	3	3	0.0909091	2747	70.3761	5.28663	0.731629	33.3333	0	66.6667	0	0	26	0.588957	0.751984	0.694524	0.783661	0.807157	0.707965	0.680851	0.523256	0.635294	0.787879	0.823529	0.824176	0.766355	0.754098	0.848485	0.738318	0.767677	0.868687	0.814815	0.834951	0.529412	0.790476	0.777778	0.822917	0.621359	0.677083	0.65625	0.588235	0.731183	0.634615	0.778846
Keratin_B2_2:15:s	51	45	194	17	13	0.254902	2746	401.558	2.77365	0.76278	82.3529	11.7647	5.88235	1.289e-06	1.35783e-06	26	0.734151	0.577381	0.804035	0.827534	0.862823	0.840708	0.893617	0.744186	0.717647	0.787879	0.8	0.846154	0.850467	0.868852	0.919192	0.869159	0.575758	0.828283	0.861111	0.61165	0.72549	0.552381	0.808081	0.833333	0.708738	0.760417	0.765625	0.735294	0.55914	0.586538	0.817308
7TM_GPCR_Srsx:205:i	355	257	330	14	13	0.0366197	2743	683.062	2.00567	0.707268	78.5714	7.14286	14.2857	0	0	26	0.666667	0.65873	0.815562	0.612708	0.84493	0.690265	0.787234	0.616279	0.847059	0.626263	0.482353	0.868132	0.82243	0.672131	0.868687	0.803738	0.666667	0.868687	0.546296	0.660194	0.666667	0.704762	0.575758	0.697917	0.708738	0.739583	0.875	0.598039	0.666667	0.596154	0.778846
C1-set:79:k	292	83	235	4	4	0.0136986	2724	486.423	2.48544	0.692891	50	0	50	0	0	26	0.695297	0.674603	0.726225	0.629349	0.769384	0.761062	0.755319	0.662791	0.705882	0.575758	0.6	0.769231	0.719626	0.737705	0.717172	0.728972	0.727273	0.919192	0.574074	0.776699	0.764706	0.714286	0.606061	0.572917	0.776699	0.541667	0.609375	0.715686	0.505376	0.634615	0.788462
7tm_4:34:i	421	144	421	26	25	0.0593824	2715	871.421	1.63951	0.660144	88.4615	3.84615	7.69231	1.56318e-21	1.79492e-21	26	0.633947	0.428571	0.654179	0.881997	0.630219	0.929204	0.638298	0.546512	0.776471	0.929293	0.894118	0.571429	0.663551	0.803279	0.575758	0.672897	0.464646	0.656566	0.87037	0.38835	0.696078	0.409524	0.878788	0.833333	0.640777	0.65625	0.65625	0.617647	0.494624	0.394231	0.567308
7tm_4:101:l	421	144	421	30	30	0.0712589	2702	871.421	1.63259	0.616613	80	13.3333	6.66667	2.05536e-56	2.80303e-56	26	0.537832	0.0753968	0.645533	0.919818	0.817097	0.893805	0.723404	0.418605	0.364706	0.909091	0.929412	0.813187	0.88785	0.819672	0.717172	0.906542	0.121212	0.747475	0.962963	0.0582524	0.607843	0.047619	0.949495	0.9375	0.572816	0.520833	0.515625	0.54902	0.0537634	0.0961538	0.884615
7tm_4:109:l	421	144	421	29	28	0.0665083	2699	871.421	1.63098	0.702476	89.6552	3.44828	6.89655	5.01827e-15	5.56889e-15	26	0.828221	0.549603	0.755043	0.602118	0.829026	0.539823	0.755319	0.872093	0.752941	0.676768	0.635294	0.89011	0.747664	0.754098	0.848485	0.757009	0.59596	0.919192	0.472222	0.475728	0.803922	0.552381	0.616162	0.604167	0.883495	0.78125	0.71875	0.803922	0.537634	0.586538	0.778846
Laminin_EGF:42:p	69	49	365	20	14	0.202899	2691	755.508	1.83262	0.70008	85	10	5	0	0	26	0.852761	0.952381	0.81268	0.231467	0.836978	0.176991	0.712766	0.848837	0.811765	0.323232	0.152941	0.78022	0.803738	0.459016	0.838384	0.934579	0.979798	0.818182	0.12963	0.961165	0.764706	0.933333	0.191919	0.28125	0.893204	0.854167	0.859375	0.901961	0.892473	0.990385	0.875
7tm_4:139:y	421	144	421	26	26	0.0617577	2688	871.421	1.62509	0.646565	80.7692	7.69231	11.5385	9.69612e-07	1.02212e-06	26	0.431493	0.599206	0.579251	0.886536	0.634195	0.911504	0.670213	0.511628	0.282353	0.888889	0.917647	0.659341	0.64486	0.836066	0.585859	0.682243	0.555556	0.59596	0.861111	0.669903	0.5	0.628571	0.89899	0.875	0.339806	0.395833	0.515625	0.421569	0.623656	0.519231	0.778846
Keratin_B2:14:c	26	164	20	5	5	0.192308	2682	41.3977	6.01762	0.617412	20	20	60	1.47986e-23	1.7208e-23	26	0.474438	0.676587	0.743516	0.698941	0.502982	0.637168	0.574468	0.476744	0.905882	0.747475	0.694118	0.472527	0.46729	0.688525	0.676768	0.373832	0.636364	0.535354	0.648148	0.660194	0.568627	0.666667	0.686869	0.802083	0.436893	0.447917	0.8125	0.441176	0.763441	0.663462	0.721154
7tm_4:119:l	421	144	421	35	34	0.0807601	2662	871.421	1.61107	0.620607	82.8571	11.4286	5.71429	2.98154e-33	3.65383e-33	26	0.382413	0.551587	0.466859	0.974281	0.562624	0.973451	0.595745	0.290698	0.188235	0.969697	1	0.604396	0.570093	0.901639	0.484848	0.551402	0.464646	0.606061	0.981481	0.533981	0.382353	0.619048	0.989899	0.979167	0.475728	0.333333	0.484375	0.411765	0.473118	0.653846	0.567308
MHC_I:11:a	110	179	110	3	3	0.0272727	2655	227.687	3.54359	0.755591	33.3333	0	66.6667	0	0	26	0.676892	0.799603	0.815562	0.753404	0.749503	0.699115	0.87234	0.569767	0.905882	0.727273	0.741176	0.736264	0.775701	0.770492	0.808081	0.757009	0.808081	0.666667	0.796296	0.747573	0.686275	0.780952	0.747475	0.802083	0.68932	0.729167	0.796875	0.696078	0.784946	0.875	0.701923
Trypsin:100:l	210	220	224	12	12	0.0571429	2647	463.654	2.51324	0.729233	83.3333	0	16.6667	0	0	26	0.879346	0.732143	0.694524	0.611195	0.759443	0.584071	0.797872	0.930233	0.623529	0.656566	0.694118	0.747253	0.813084	0.57377	0.686869	0.803738	0.707071	0.737374	0.564815	0.76699	0.892157	0.685714	0.666667	0.541667	0.883495	0.885417	0.6875	0.813725	0.602151	0.884615	0.663462
C1-set:70:t	292	83	235	6	6	0.0205479	2643	486.423	2.44189	0.732827	50	16.6667	33.3333	1.42245e-145	2.46769e-145	26	0.695297	0.859127	0.605187	0.829047	0.604374	0.858407	0.659574	0.709302	0.635294	0.757576	0.905882	0.747253	0.663551	0.786885	0.424242	0.635514	0.969697	0.555556	0.907407	0.834951	0.705882	0.819048	0.808081	0.760417	0.728155	0.583333	0.453125	0.745098	0.913978	0.769231	0.625
MHC_I:74:f	110	179	110	3	3	0.0272727	2637	227.687	3.53377	0.672524	33.3333	0	66.6667	0	0	26	0.408998	0.753968	0.740634	0.647504	0.833002	0.743363	0.670213	0.395349	0.811765	0.656566	0.764706	0.879121	0.803738	0.704918	0.858586	0.757009	0.747475	0.878788	0.592593	0.699029	0.45098	0.780952	0.606061	0.489583	0.339806	0.510417	0.765625	0.352941	0.892473	0.663462	0.730769
SCAN:93:k	100	96	100	4	4	0.04	2635	206.988	3.67018	0.654952	50	0	50	0	0	23	0.834356	0.829365	0.910663	0.0529501	0.920477	0.0176991	0.882979	0.895349	0.976471	0.040404	0	0.901099	0.934579	0.262295	0.969697	0.88785	0.868687	0.909091	0	0.786408	0.823529	0.819048	0	0.135417	0.834951	0.833333	0.859375	0.794118	0.88172	0.798077	0.913462
7tm_4:143:p	421	144	421	40	37	0.087886	2613	871.421	1.58426	0.710064	87.5	10	2.5	2.38922e-23	2.77675e-23	26	0.785276	0.878968	0.801153	0.586989	0.5666	0.522124	0.744681	0.767442	0.929412	0.59596	0.517647	0.494505	0.588785	0.557377	0.676768	0.551402	0.838384	0.515152	0.62037	0.912621	0.833333	0.885714	0.686869	0.59375	0.805825	0.666667	0.78125	0.843137	0.88172	0.875	0.759615
Ldl_recept_a:5:p	86	37	303	19	15	0.174419	2612	627.175	2.05822	0.727236	78.9474	10.5263	10.5263	0	0	26	0.815951	0.730159	0.711816	0.748865	0.620278	0.778761	0.648936	0.848837	0.823529	0.727273	0.894118	0.637363	0.560748	0.737705	0.686869	0.616822	0.777778	0.606061	0.638889	0.796117	0.823529	0.752381	0.737374	0.75	0.737864	0.802083	0.796875	0.872549	0.688172	0.634615	0.625
TSP_1:32:e	111	49	439	19	14	0.126126	2610	908.679	1.52221	0.705671	84.2105	10.5263	5.26316	0	0	26	0.625767	0.978175	0.801153	0.590015	0.596421	0.59292	0.712766	0.662791	0.917647	0.505051	0.658824	0.67033	0.616822	0.655738	0.525253	0.64486	0.969697	0.525253	0.648148	0.990291	0.568627	0.971429	0.535354	0.5625	0.640777	0.645833	0.84375	0.617647	0.978495	0.980769	0.759615
E1-E2_ATPase:59:i	117	230	119	3	3	0.025641	2608	246.316	3.40436	0.75639	33.3333	33.3333	33.3333	0	0	26	0.721881	0.831349	0.778098	0.804841	0.636183	0.787611	0.776596	0.77907	0.776471	0.828283	0.752941	0.659341	0.542056	0.868852	0.676768	0.607477	0.848485	0.707071	0.842593	0.883495	0.745098	0.752381	0.757576	0.8125	0.815534	0.645833	0.78125	0.627451	0.83871	0.836538	0.778846
Trypsin:99:k	210	220	224	14	13	0.0619048	2606	463.654	2.49072	0.767173	85.7143	7.14286	7.14286	0	0	26	0.715746	0.970238	0.67147	0.739788	0.715706	0.707965	0.734043	0.732558	0.670588	0.727273	0.717647	0.714286	0.700935	0.754098	0.878788	0.588785	0.939394	0.707071	0.75	0.970874	0.715686	0.971429	0.737374	0.791667	0.718447	0.760417	0.59375	0.656863	0.989247	0.980769	0.663462
7tm_4:123:s	421	144	421	28	26	0.0617577	2604	871.421	1.57929	0.691693	82.1429	10.7143	7.14286	1.83122e-80	2.71124e-80	26	0.756646	0.496032	0.662824	0.744327	0.775348	0.787611	0.776596	0.767442	0.470588	0.808081	0.717647	0.835165	0.719626	0.737705	0.777778	0.757009	0.474747	0.79798	0.703704	0.495146	0.77451	0.571429	0.69697	0.75	0.805825	0.71875	0.640625	0.715686	0.408602	0.519231	0.730769
Trypsin:163:n	210	220	224	11	11	0.052381	2582	463.654	2.47737	0.670527	81.8182	0	18.1818	0	0	26	0.482618	0.541667	0.766571	0.913767	0.596421	0.920354	0.734043	0.5	0.917647	0.888889	0.929412	0.67033	0.682243	0.918033	0.525253	0.579439	0.505051	0.525253	0.953704	0.572816	0.421569	0.590476	0.878788	0.90625	0.572816	0.5625	0.734375	0.362745	0.537634	0.5	0.692308
MHC_I:82:l	110	179	110	6	6	0.0545455	2582	227.687	3.50336	0.692891	66.6667	0	33.3333	0	0	26	0.805726	0.668651	0.654179	0.700454	0.624254	0.716814	0.734043	0.813953	0.517647	0.616162	0.658824	0.648352	0.682243	0.754098	0.484848	0.719626	0.606061	0.575758	0.712963	0.728155	0.754902	0.590476	0.737374	0.71875	0.786408	0.833333	0.625	0.843137	0.623656	0.788462	0.711538
7TM_GPCR_Srsx:111:f	355	257	330	18	18	0.0507042	2577	683.062	1.9156	0.674121	83.3333	5.55556	11.1111	1.03217e-189	1.92295e-189	26	0.398773	0.65873	0.737752	0.891074	0.628231	0.929204	0.659574	0.395349	0.717647	0.939394	0.882353	0.758242	0.672897	0.819672	0.575758	0.598131	0.747475	0.545455	0.898148	0.631068	0.45098	0.628571	0.868687	0.864583	0.378641	0.458333	0.84375	0.313725	0.763441	0.538462	0.759615
7TM_GPCR_Srsx:41:v	355	257	330	21	21	0.0591549	2571	683.062	1.91224	0.721645	80.9524	14.2857	4.7619	1.21184e-39	1.5294e-39	26	0.779141	0.444444	0.74928	0.853253	0.751491	0.858407	0.670213	0.755814	0.870588	0.808081	0.858824	0.692308	0.757009	0.836066	0.747475	0.757009	0.414141	0.79798	0.888889	0.543689	0.754902	0.371429	0.878788	0.833333	0.815534	0.78125	0.625	0.784314	0.483871	0.413462	0.798077
7TM_GPCR_Srsx:117:v	355	257	330	21	21	0.0591549	2566	683.062	1.90943	0.724441	85.7143	9.52381	4.7619	3.35421e-198	6.34567e-198	26	0.766871	0.896825	0.642651	0.656581	0.656064	0.628319	0.670213	0.802326	0.682353	0.767677	0.6	0.659341	0.71028	0.622951	0.626263	0.672897	0.89899	0.606061	0.601852	0.893204	0.852941	0.933333	0.757576	0.604167	0.640777	0.802083	0.6875	0.745098	0.924731	0.836538	0.557692
Laminin_EGF:16:s	69	49	365	15	11	0.15942	2546	755.508	1.75271	0.679712	66.6667	13.3333	20	0	0	26	0.595092	0.801587	0.729107	0.656581	0.636183	0.681416	0.787234	0.593023	0.870588	0.676768	0.611765	0.714286	0.64486	0.606557	0.515152	0.635514	0.737374	0.676768	0.722222	0.757282	0.54902	0.857143	0.59596	0.666667	0.592233	0.708333	0.734375	0.539216	0.870968	0.788462	0.557692
Kazal_1:36:q	68	48	152	5	5	0.0735294	2544	314.622	3.01541	0.754792	60	20	20	0	0	26	0.756646	0.771825	0.576369	0.821483	0.771372	0.911504	0.702128	0.686047	0.423529	0.757576	0.811765	0.758242	0.682243	0.737705	0.79798	0.794393	0.656566	0.828283	0.824074	0.776699	0.745098	0.790476	0.848485	0.8125	0.737864	0.770833	0.46875	0.833333	0.806452	0.826923	0.653846
Kazal_2:30:l	94	42	199	5	5	0.0531915	2530	411.907	2.61875	0.753594	60	20	20	0	0	26	0.750511	0.771825	0.576369	0.821483	0.771372	0.911504	0.702128	0.686047	0.423529	0.757576	0.811765	0.758242	0.682243	0.737705	0.79798	0.794393	0.656566	0.828283	0.824074	0.776699	0.72549	0.790476	0.848485	0.8125	0.737864	0.770833	0.46875	0.823529	0.806452	0.826923	0.653846
7TM_GPCR_Srsx:73:l	355	257	330	16	16	0.0450704	2522	683.062	1.88448	0.704872	81.25	12.5	6.25	9.5719e-115	1.55107e-114	26	0.775051	0.775794	0.631124	0.759455	0.544732	0.79646	0.659574	0.860465	0.682353	0.838384	0.611765	0.593407	0.46729	0.737705	0.525253	0.616822	0.757576	0.525253	0.796296	0.728155	0.823529	0.866667	0.757576	0.739583	0.728155	0.708333	0.65625	0.764706	0.784946	0.740385	0.548077
SH2:32:k	215	77	240	7	6	0.027907	2514	496.772	2.33933	0.728834	71.4286	14.2857	14.2857	0	0	26	0.764826	0.565476	0.786744	0.878971	0.620278	0.823009	0.776596	0.77907	0.894118	0.888889	0.870588	0.637363	0.607477	0.836066	0.59596	0.607477	0.535354	0.656566	0.916667	0.592233	0.77451	0.495238	0.89899	0.90625	0.747573	0.71875	0.765625	0.803922	0.591398	0.615385	0.721154
7TM_GPCR_Srsx:108:l	355	257	330	20	20	0.056338	2513	683.062	1.87932	0.713259	85	10	5	3.14703e-119	5.15271e-119	26	0.770961	0.89881	0.651297	0.605144	0.656064	0.610619	0.680851	0.802326	0.682353	0.717172	0.494118	0.659341	0.719626	0.639344	0.616162	0.672897	0.909091	0.606061	0.564815	0.893204	0.852941	0.933333	0.656566	0.552083	0.650485	0.802083	0.703125	0.754902	0.924731	0.836538	0.567308
7TM_GPCR_Srsx:70:f	355	257	330	16	16	0.0450704	2512	683.062	1.87875	0.716853	75	12.5	12.5	6.27352e-113	1.01193e-112	26	0.803681	0.799603	0.691643	0.567322	0.763419	0.619469	0.734043	0.837209	0.682353	0.585859	0.552941	0.725275	0.785047	0.622951	0.89899	0.719626	0.767677	0.686869	0.555556	0.776699	0.77451	0.809524	0.555556	0.489583	0.854369	0.78125	0.515625	0.77451	0.83871	0.807692	0.769231
7tm_4:23:a	421	144	421	44	43	0.102138	2504	871.421	1.52279	0.672524	84.0909	11.3636	4.54545	3.39758e-90	5.17399e-90	26	0.548057	0.706349	0.665706	0.697428	0.73161	0.752212	0.659574	0.534884	0.717647	0.626263	0.764706	0.769231	0.654206	0.672131	0.656566	0.803738	0.686869	0.777778	0.685185	0.68932	0.411765	0.657143	0.727273	0.645833	0.61165	0.572917	0.53125	0.607843	0.83871	0.673077	0.711538
p450:389:l	102	463	112	3	3	0.0294118	2504	231.827	3.43311	0.742013	66.6667	0	33.3333	0	0	26	0.795501	0.628968	0.778098	0.720121	0.807157	0.628319	0.744681	0.813953	0.741176	0.828283	0.670588	0.846154	0.738318	0.688525	0.909091	0.738318	0.666667	0.818182	0.740741	0.699029	0.862745	0.6	0.707071	0.770833	0.786408	0.78125	0.8125	0.735294	0.655914	0.528846	0.817308
p450:99:R	102	463	112	13	13	0.127451	2503	231.827	3.43254	0.71845	84.6154	7.69231	7.69231	0	0	26	0.613497	0.813492	0.541787	0.816944	0.717694	0.902655	0.542553	0.627907	0.470588	0.79798	0.823529	0.758242	0.719626	0.721311	0.777778	0.728972	0.888889	0.606061	0.898148	0.786408	0.647059	0.761905	0.818182	0.697917	0.543689	0.625	0.53125	0.627451	0.870968	0.769231	0.605769
EamA:103:g	51	126	59	4	4	0.0784314	2496	122.123	4.35321	0.735623	75	0	25	0	0	26	0.805726	0.464286	0.766571	0.829047	0.795229	0.840708	0.797872	0.848837	0.705882	0.919192	0.788235	0.846154	0.766355	0.868852	0.818182	0.794393	0.464646	0.757576	0.777778	0.475728	0.745098	0.419048	0.787879	0.833333	0.893204	0.802083	0.734375	0.745098	0.430108	0.528846	0.807692
EF-hand_5:12:g	205	25	417	14	12	0.0585366	2491	863.142	1.52906	0.696086	71.4286	21.4286	7.14286	0	0	26	0.867076	0.888889	0.613833	0.381241	0.807157	0.513274	0.680851	0.895349	0.411765	0.30303	0.352941	0.813187	0.859813	0.491803	0.737374	0.841121	0.939394	0.777778	0.305556	0.893204	0.882353	0.847619	0.333333	0.395833	0.873786	0.822917	0.59375	0.862745	0.892473	0.875	0.730769
VCX_VCY:69:G	6	147	18	4	3	0.5	2484	37.2579	6.05897	0.845447	25	25	50	0	0	26	0.881391	0.831349	0.832853	0.877458	0.791252	0.902655	0.797872	0.848837	0.8	0.888889	0.858824	0.802198	0.831776	0.852459	0.747475	0.766355	0.818182	0.808081	0.87037	0.893204	0.911765	0.8	0.89899	0.854167	0.941748	0.8125	0.875	0.882353	0.817204	0.826923	0.865385
TAS2R:40:k	31	303	31	4	4	0.129032	2484	64.1664	5.2747	0.720447	75	0	25	0	0	26	0.858896	0.531746	0.570605	0.76702	0.817097	0.823009	0.723404	0.860465	0.270588	0.747475	0.741176	0.857143	0.794393	0.688525	0.878788	0.71028	0.444444	0.858586	0.796296	0.524272	0.911765	0.552381	0.767677	0.760417	0.834951	0.78125	0.5625	0.901961	0.473118	0.653846	0.682692
Ldl_recept_a:16:I	86	37	303	7	6	0.0697674	2483	627.175	1.98514	0.742013	85.7143	0	14.2857	0	0	26	0.809816	0.72619	0.743516	0.76702	0.658052	0.716814	0.670213	0.837209	0.835294	0.808081	0.870588	0.681319	0.616822	0.803279	0.676768	0.654206	0.767677	0.666667	0.703704	0.796117	0.823529	0.752381	0.737374	0.770833	0.728155	0.802083	0.828125	0.862745	0.677419	0.634615	0.682692
Sulfotransfer_1:168:k	49	267	49	4	4	0.0816327	2479	101.424	4.61128	0.702476	75	0	25	0	0	26	0.856851	0.494048	0.775216	0.549168	0.912525	0.584071	0.829787	0.790698	0.623529	0.656566	0.423529	0.934066	0.943925	0.606557	0.838384	0.925234	0.585859	0.919192	0.546296	0.475728	0.872549	0.495238	0.444444	0.583333	0.902913	0.864583	0.6875	0.843137	0.666667	0.269231	0.903846
7TM_GPCR_Srsx:176:e	355	257	330	17	16	0.0450704	2478	683.062	1.85909	0.703275	88.2353	0	11.7647	0	0	26	0.617587	0.736111	0.582133	0.85174	0.642147	0.867257	0.585106	0.674419	0.517647	0.848485	0.847059	0.582418	0.616822	0.786885	0.79798	0.626168	0.777778	0.585859	0.861111	0.68932	0.568627	0.72381	0.878788	0.84375	0.660194	0.5625	0.578125	0.627451	0.763441	0.730769	0.634615
EF-hand_6:13:g	323	31	435	15	13	0.0402477	2475	900.4	1.45879	0.692093	73.3333	20	6.66667	0	0	26	0.867076	0.890873	0.610951	0.366112	0.807157	0.477876	0.680851	0.895349	0.4	0.313131	0.341176	0.813187	0.859813	0.47541	0.737374	0.841121	0.939394	0.777778	0.296296	0.893204	0.882353	0.847619	0.323232	0.364583	0.873786	0.822917	0.59375	0.862745	0.903226	0.875	0.730769
Pyr_redox_2:26:a	67	201	52	7	7	0.104478	2474	107.634	4.52264	0.676518	71.4286	14.2857	14.2857	0	0	26	0.793456	0.982143	0.743516	0.391831	0.584493	0.442478	0.659574	0.813953	0.952941	0.484848	0.352941	0.538462	0.598131	0.508197	0.656566	0.579439	0.969697	0.545455	0.37963	0.980583	0.862745	0.990476	0.333333	0.270833	0.708738	0.75	0.8125	0.833333	0.989247	0.980769	0.605769
Homeobox:8:t	381	57	419	5	5	0.0131234	2472	867.282	1.51111	0.720847	60	20	20	0	0	26	0.813906	0.849206	0.818444	0.458396	0.779324	0.442478	0.744681	0.895349	0.976471	0.484848	0.494118	0.725275	0.82243	0.540984	0.727273	0.757009	0.787879	0.858586	0.37963	0.893204	0.813725	0.847619	0.444444	0.46875	0.757282	0.8125	0.84375	0.803922	0.827957	0.884615	0.740385
7TM_GPCR_Srsx:15:t	355	257	330	25	25	0.0704225	2472	683.062	1.85559	0.671725	88	4	8	2.63873e-263	5.47598e-263	26	0.815951	0.632937	0.553314	0.583964	0.767396	0.628319	0.702128	0.825581	0.235294	0.555556	0.635294	0.802198	0.859813	0.540984	0.606061	0.785047	0.737374	0.777778	0.592593	0.572816	0.813725	0.609524	0.535354	0.583333	0.84466	0.75	0.484375	0.843137	0.698925	0.557692	0.721154
FAD_binding_2:26:a	57	417	45	5	5	0.0877193	2471	93.1448	4.72948	0.675719	60	20	20	0	0	26	0.793456	0.982143	0.743516	0.388805	0.584493	0.442478	0.659574	0.813953	0.952941	0.464646	0.352941	0.538462	0.598131	0.508197	0.656566	0.579439	0.969697	0.545455	0.37963	0.980583	0.862745	0.990476	0.333333	0.270833	0.708738	0.75	0.8125	0.833333	0.989247	0.980769	0.605769
p450:29:l	102	463	112	3	3	0.0294118	2469	231.827	3.41281	0.721645	33.3333	33.3333	33.3333	0	0	26	0.603272	0.819444	0.54755	0.812405	0.739563	0.893805	0.542553	0.627907	0.494118	0.79798	0.823529	0.769231	0.747664	0.704918	0.787879	0.757009	0.909091	0.636364	0.898148	0.776699	0.617647	0.771429	0.808081	0.697917	0.543689	0.604167	0.515625	0.627451	0.88172	0.769231	0.615385
DEAD:85:a	160	169	152	4	4	0.025	2466	314.622	2.97048	0.598642	50	0	50	0	0	26	0.554192	0.480159	0.449568	0.942511	0.411531	0.938053	0.43617	0.546512	0.470588	0.949495	0.929412	0.351648	0.411215	0.901639	0.525253	0.457944	0.414141	0.30303	0.953704	0.456311	0.490196	0.533333	0.979798	0.927083	0.592233	0.59375	0.421875	0.54902	0.419355	0.567308	0.461538
p450:320:k	102	463	112	5	4	0.0392157	2465	231.827	3.41047	0.698882	80	0	20	0	0	26	0.844581	0.623016	0.590778	0.895613	0.449304	0.761062	0.553191	0.860465	0.658824	0.979798	0.929412	0.450549	0.476636	0.885246	0.343434	0.523364	0.646465	0.444444	0.935185	0.495146	0.862745	0.628571	0.949495	0.84375	0.815534	0.78125	0.59375	0.901961	0.688172	0.663462	0.567308
7tm_4:47:s	421	144	421	31	31	0.0736342	2464	871.421	1.49956	0.717252	90.3226	6.45161	3.22581	3.91461e-163	6.99383e-163	26	0.785276	0.706349	0.855908	0.475038	0.884692	0.495575	0.904255	0.755814	0.847059	0.545455	0.552941	0.824176	0.934579	0.590164	0.909091	0.88785	0.69697	0.858586	0.351852	0.68932	0.764706	0.780952	0.393939	0.458333	0.864078	0.84375	0.765625	0.696078	0.72043	0.644231	0.875
cEGF:8:p	133	24	251	13	12	0.0902256	2464	519.541	2.24569	0.697284	92.3077	0	7.69231	0	0	26	0.850716	0.93254	0.772334	0.411498	0.636183	0.371681	0.787234	0.837209	0.894118	0.454545	0.411765	0.582418	0.616822	0.491803	0.858586	0.514019	0.949495	0.616162	0.416667	0.92233	0.843137	0.92381	0.434343	0.333333	0.864078	0.864583	0.828125	0.843137	0.913978	0.951923	0.625
CUB:35:k	134	110	384	10	7	0.0522388	2464	794.836	1.63227	0.719249	90	0	10	0	0	26	0.768916	0.811508	0.827089	0.606657	0.652087	0.628319	0.776596	0.813953	0.917647	0.565657	0.635294	0.67033	0.663551	0.655738	0.656566	0.635514	0.828283	0.636364	0.546296	0.834951	0.705882	0.742857	0.686869	0.552083	0.834951	0.697917	0.90625	0.794118	0.860215	0.798077	0.75
EF-hand_1:13:g	326	29	160	7	6	0.0184049	2461	331.182	2.89355	0.690895	42.8571	42.8571	14.2857	0	0	26	0.867076	0.888889	0.610951	0.363086	0.807157	0.477876	0.680851	0.895349	0.4	0.292929	0.341176	0.813187	0.859813	0.47541	0.737374	0.841121	0.939394	0.777778	0.296296	0.893204	0.882353	0.847619	0.323232	0.364583	0.873786	0.822917	0.59375	0.862745	0.892473	0.875	0.730769
7tm_4:26:f	421	144	421	21	18	0.0427553	2461	871.421	1.4978	0.668131	80.9524	9.52381	9.52381	8.21632e-08	8.71133e-08	26	0.635992	0.821429	0.688761	0.515885	0.73161	0.566372	0.723404	0.616279	0.6	0.636364	0.494118	0.78022	0.766355	0.557377	0.686869	0.766355	0.848485	0.656566	0.37963	0.796117	0.627451	0.752381	0.525253	0.46875	0.660194	0.635417	0.71875	0.637255	0.806452	0.903846	0.711538
VWD:100:i	33	159	94	3	3	0.0909091	2460	194.569	3.6603	0.678514	33.3333	33.3333	33.3333	0	0	26	0.449898	0.563492	0.737752	0.983359	0.574553	0.99115	0.712766	0.55814	0.729412	0.959596	1	0.604396	0.570093	0.934426	0.59596	0.485981	0.555556	0.626263	1	0.504854	0.45098	0.580952	0.989899	0.989583	0.427184	0.34375	0.8125	0.480392	0.548387	0.625	0.721154
Kazal_1:5:t	68	48	152	4	3	0.0441176	2454	314.622	2.96344	0.727636	75	0	25	0	0	26	0.783231	0.736111	0.847262	0.527988	0.84493	0.389381	0.776596	0.825581	0.988235	0.656566	0.447059	0.89011	0.869159	0.639344	0.808081	0.803738	0.808081	0.858586	0.509259	0.699029	0.764706	0.619048	0.505051	0.604167	0.776699	0.770833	0.90625	0.784314	0.806452	0.759615	0.759615
Myosin_tail_1:622:r	37	859	35	3	3	0.0810811	2454	72.446	5.08209	0.683307	66.6667	0	33.3333	0	0	26	0.560327	0.228175	0.731988	0.951589	0.872763	0.973451	0.776596	0.5	0.6	0.939394	0.952941	0.89011	0.915888	0.95082	0.828283	0.850467	0.222222	0.878788	0.953704	0.271845	0.578431	0.161905	0.949495	0.9375	0.631068	0.552083	0.671875	0.529412	0.225806	0.259615	0.836538
7tm_4:50:d	421	144	421	28	27	0.064133	2453	871.421	1.4931	0.692093	85.7143	7.14286	7.14286	1.7616e-23	2.04787e-23	26	0.828221	0.777778	0.70317	0.437216	0.801193	0.548673	0.744681	0.848837	0.694118	0.444444	0.341176	0.758242	0.794393	0.540984	0.919192	0.766355	0.757576	0.767677	0.398148	0.737864	0.862745	0.761905	0.353535	0.447917	0.854369	0.78125	0.53125	0.794118	0.83871	0.798077	0.778846
Aldo_ket_red:132:r	35	283	39	3	3	0.0857143	2451	80.7255	4.9242	0.720847	33.3333	33.3333	33.3333	0	0	26	0.631902	0.904762	0.786744	0.686838	0.622266	0.672566	0.829787	0.72093	0.870588	0.838384	0.6	0.692308	0.691589	0.557377	0.606061	0.46729	0.89899	0.666667	0.685185	0.912621	0.607843	0.895238	0.717172	0.677083	0.553398	0.65625	0.84375	0.637255	0.892473	0.923077	0.644231
7TM_GPCR_Srsx:148:i	355	257	330	17	17	0.0478873	2448	683.062	1.84152	0.680511	88.2353	5.88235	5.88235	0	0	26	0.568507	0.359127	0.682997	0.918306	0.797217	0.911504	0.723404	0.581395	0.682353	0.858586	0.976471	0.824176	0.850467	0.868852	0.707071	0.757009	0.242424	0.848485	0.944444	0.398058	0.54902	0.390476	0.929293	0.927083	0.504854	0.510417	0.578125	0.696078	0.215054	0.528846	0.711538
VWA_2:125:a	153	172	199	7	7	0.0457516	2448	411.907	2.57121	0.659744	71.4286	0	28.5714	0	0	26	0.746421	0.956349	0.680115	0.366112	0.650099	0.433628	0.670213	0.872093	0.764706	0.40404	0.376471	0.637363	0.663551	0.311475	0.626263	0.71028	0.969697	0.606061	0.268519	0.970874	0.833333	0.933333	0.323232	0.427083	0.621359	0.708333	0.78125	0.715686	0.978495	0.932692	0.557692
7TM_GPCR_Srsx:42:g	355	257	330	14	14	0.0394366	2445	683.062	1.83975	0.654553	85.7143	0	14.2857	6.65592e-72	9.57578e-72	26	0.791411	0.59127	0.662824	0.425113	0.880716	0.415929	0.670213	0.767442	0.458824	0.323232	0.305882	0.857143	0.878505	0.57377	0.868687	0.88785	0.59596	0.909091	0.490741	0.582524	0.754902	0.52381	0.444444	0.458333	0.786408	0.885417	0.59375	0.764706	0.688172	0.576923	0.865385
MAGE:57:k	46	195	49	8	4	0.0869565	2443	101.424	4.59018	0.863818	75	12.5	12.5	0	0	26	0.903885	0.859127	0.930836	0.810893	0.852883	0.769912	0.914894	0.918605	0.964706	0.787879	0.8	0.824176	0.859813	0.885246	0.848485	0.841121	0.868687	0.888889	0.824074	0.84466	0.931373	0.838095	0.808081	0.833333	0.893204	0.916667	0.9375	0.862745	0.849462	0.894231	0.913462
Lectin_C:29:k	163	105	219	10	9	0.0552147	2443	453.305	2.4301	0.717652	70	20	10	0	0	26	0.836401	0.797619	0.717579	0.673222	0.580517	0.725664	0.744681	0.837209	0.835294	0.676768	0.647059	0.593407	0.570093	0.688525	0.666667	0.485981	0.717172	0.59596	0.685185	0.825243	0.764706	0.809524	0.707071	0.572917	0.84466	0.916667	0.71875	0.823529	0.72043	0.903846	0.596154
VWA:131:k	145	178	243	5	5	0.0344828	2442	502.982	2.27948	0.658546	60	0	40	0	0	26	0.746421	0.956349	0.680115	0.361573	0.650099	0.433628	0.670213	0.872093	0.764706	0.393939	0.364706	0.637363	0.663551	0.311475	0.626263	0.71028	0.969697	0.606061	0.268519	0.970874	0.833333	0.933333	0.323232	0.416667	0.621359	0.708333	0.78125	0.715686	0.978495	0.932692	0.557692
p450:88:l	102	463	112	4	4	0.0392157	2442	231.827	3.39694	0.718051	75	0	25	0	0	26	0.609407	0.809524	0.538905	0.824508	0.715706	0.902655	0.542553	0.627907	0.470588	0.828283	0.847059	0.758242	0.719626	0.704918	0.777778	0.728972	0.888889	0.59596	0.898148	0.776699	0.627451	0.761905	0.828283	0.697917	0.543689	0.625	0.515625	0.627451	0.870968	0.759615	0.605769
Pep_M12B_propep:44:L	97	131	97	4	4	0.0412371	2440	200.779	3.6032	0.71845	75	0	25	0	0	26	0.883436	0.69246	0.610951	0.573374	0.848907	0.637168	0.734043	0.895349	0.305882	0.575758	0.541176	0.912088	0.831776	0.606557	0.777778	0.859813	0.747475	0.868687	0.5	0.679612	0.852941	0.647619	0.525253	0.635417	0.912621	0.895833	0.53125	0.862745	0.784946	0.615385	0.798077
SPRY:54:g	154	124	171	4	4	0.025974	2436	353.95	2.7829	0.676118	75	0	25	0	0	26	0.635992	0.287698	0.62536	0.983359	0.735586	0.982301	0.712766	0.604651	0.482353	0.989899	1	0.725275	0.757009	0.934426	0.676768	0.757009	0.333333	0.757576	1	0.223301	0.607843	0.266667	0.989899	0.96875	0.621359	0.708333	0.53125	0.637255	0.408602	0.221154	0.721154
VWA:144:v	145	178	243	9	7	0.0482759	2436	502.982	2.27594	0.666534	88.8889	0	11.1111	0	0	26	0.601227	0.809524	0.443804	0.983359	0.324056	0.99115	0.404255	0.627907	0.470588	0.979798	1	0.362637	0.392523	0.95082	0.282828	0.308411	0.777778	0.272727	0.981481	0.796117	0.598039	0.771429	1	0.96875	0.601942	0.520833	0.40625	0.656863	0.827957	0.875	0.480769
Pro-rich:104:r	7	179	21	4	3	0.428571	2436	43.4676	5.80843	0.67492	50	25	25	0	0	26	0.564417	0.507937	0.602305	0.983359	0.594433	0.982301	0.521277	0.581395	0.541176	0.989899	1	0.615385	0.588785	0.95082	0.555556	0.598131	0.525253	0.616162	0.972222	0.572816	0.45098	0.533333	1	0.979167	0.582524	0.59375	0.625	0.617647	0.494624	0.413462	0.711538
Filament:224:q	104	312	102	3	3	0.0288462	2435	211.128	3.52773	0.720847	66.6667	0	33.3333	0	0	26	0.869121	0.55754	0.778098	0.655068	0.787276	0.681416	0.819149	0.825581	0.717647	0.686869	0.670588	0.857143	0.785047	0.655738	0.757576	0.794393	0.575758	0.747475	0.685185	0.582524	0.882353	0.552381	0.59596	0.604167	0.883495	0.864583	0.859375	0.882353	0.645161	0.442308	0.740385
ABC_tran:20:n	141	137	195	6	5	0.035461	2434	403.627	2.59223	0.677716	66.6667	16.6667	16.6667	0	0	26	0.846626	0.619048	0.893372	0.3177	0.89662	0.274336	0.925532	0.767442	0.917647	0.282828	0.211765	0.879121	0.925234	0.540984	0.919192	0.878505	0.616162	0.878788	0.305556	0.495146	0.843137	0.628571	0.323232	0.364583	0.854369	0.864583	0.921875	0.892157	0.763441	0.605769	0.826923
7TM_GPCR_Srsx:252:a	355	257	330	7	6	0.0169014	2432	683.062	1.83206	0.720847	85.7143	0	14.2857	0	0	26	0.613497	0.700397	0.746398	0.732224	0.813121	0.80531	0.648936	0.616279	0.8	0.606061	0.717647	0.846154	0.803738	0.737705	0.848485	0.841121	0.737374	0.727273	0.805556	0.601942	0.607843	0.72381	0.737374	0.697917	0.621359	0.604167	0.765625	0.617647	0.817204	0.634615	0.778846
MAM:110:g	48	160	86	7	4	0.0833333	2431	178.01	3.77152	0.734425	71.4286	14.2857	14.2857	0	0	26	0.807771	0.730159	0.743516	0.732224	0.664016	0.646018	0.670213	0.837209	0.823529	0.787879	0.8	0.681319	0.616822	0.737705	0.686869	0.672897	0.808081	0.666667	0.703704	0.786408	0.823529	0.742857	0.707071	0.770833	0.737864	0.802083	0.84375	0.843137	0.677419	0.634615	0.682692
NAD_binding_8:29:d	61	68	54	4	4	0.0655738	2430	111.774	4.4423	0.721645	50	25	25	0	0	26	0.728016	0.712302	0.590778	0.792738	0.72167	0.725664	0.510638	0.686047	0.482353	0.767677	0.764706	0.769231	0.663551	0.803279	0.777778	0.682243	0.787879	0.727273	0.925926	0.728155	0.676471	0.647619	0.79798	0.760417	0.757282	0.729167	0.734375	0.784314	0.741935	0.663462	0.663462
p450:32:k	102	463	112	3	3	0.0294118	2429	231.827	3.38924	0.719649	66.6667	0	33.3333	0	0	26	0.601227	0.811508	0.54755	0.812405	0.739563	0.893805	0.542553	0.627907	0.494118	0.79798	0.823529	0.769231	0.747664	0.704918	0.787879	0.757009	0.89899	0.636364	0.898148	0.776699	0.607843	0.761905	0.808081	0.697917	0.543689	0.604167	0.515625	0.627451	0.870968	0.759615	0.615385
VWA_2:137:d	153	172	199	6	6	0.0392157	2429	411.907	2.55997	0.665735	83.3333	0	16.6667	0	0	26	0.601227	0.80754	0.443804	0.983359	0.322068	0.99115	0.404255	0.627907	0.470588	0.979798	1	0.362637	0.392523	0.95082	0.282828	0.299065	0.777778	0.272727	0.981481	0.786408	0.598039	0.771429	1	0.96875	0.601942	0.520833	0.40625	0.656863	0.827957	0.875	0.480769
p450:140:d	102	463	112	6	6	0.0588235	2428	231.827	3.38865	0.716054	83.3333	0	16.6667	0	0	26	0.607362	0.809524	0.536023	0.816944	0.719682	0.893805	0.542553	0.627907	0.470588	0.79798	0.847059	0.758242	0.719626	0.704918	0.787879	0.738318	0.888889	0.59596	0.898148	0.776699	0.617647	0.761905	0.808081	0.708333	0.543689	0.625	0.515625	0.627451	0.870968	0.759615	0.596154
VWA_3:136:s	70	155	131	5	5	0.0714286	2428	271.155	3.16258	0.665735	80	0	20	0	0	26	0.601227	0.80754	0.443804	0.983359	0.322068	0.99115	0.404255	0.627907	0.470588	0.979798	1	0.362637	0.392523	0.95082	0.282828	0.299065	0.777778	0.272727	0.981481	0.786408	0.598039	0.771429	1	0.96875	0.601942	0.520833	0.40625	0.656863	0.827957	0.875	0.480769
C8:33:v	22	74	82	6	4	0.181818	2428	169.731	3.83845	0.672524	66.6667	0	33.3333	0	0	26	0.603272	0.517857	0.910663	0.561271	0.87674	0.557522	0.87234	0.55814	0.952941	0.606061	0.541176	0.846154	0.953271	0.672131	0.919192	0.841121	0.434343	0.818182	0.509259	0.456311	0.539216	0.533333	0.505051	0.583333	0.572816	0.635417	0.890625	0.705882	0.483871	0.673077	0.923077
7tm_4:7:a	421	144	421	21	21	0.0498812	2427	871.421	1.47773	0.675719	80.9524	9.52381	9.52381	9.6966e-63	1.35043e-62	26	0.748466	0.628968	0.706052	0.556732	0.787276	0.513274	0.670213	0.604651	0.776471	0.717172	0.517647	0.769231	0.700935	0.606557	0.868687	0.831776	0.666667	0.767677	0.490741	0.601942	0.77451	0.571429	0.484848	0.59375	0.76699	0.75	0.671875	0.823529	0.623656	0.682692	0.701923
SRCR:16:l	56	99	271	4	4	0.0714286	2426	560.939	2.11266	0.728834	75	0	25	0	0	26	0.740286	0.638889	0.706052	0.850227	0.664016	0.884956	0.680851	0.755814	0.741176	0.787879	0.858824	0.637363	0.570093	0.868852	0.767677	0.663551	0.636364	0.686869	0.861111	0.631068	0.72549	0.619048	0.868687	0.822917	0.796117	0.635417	0.765625	0.784314	0.591398	0.711538	0.663462
Ras:125:e	279	162	286	13	13	0.046595	2425	591.987	2.03435	0.661741	84.6154	7.69231	7.69231	0	0	26	0.509202	0.329365	0.608069	0.921331	0.838966	0.955752	0.776596	0.55814	0.329412	0.919192	0.917647	0.791209	0.878505	0.901639	0.818182	0.850467	0.444444	0.848485	0.907407	0.359223	0.509804	0.285714	0.89899	0.9375	0.485437	0.510417	0.5	0.490196	0.27957	0.278846	0.75
p450:102:l	102	463	112	4	4	0.0392157	2424	231.827	3.38627	0.715655	75	0	25	0	0	26	0.611452	0.809524	0.538905	0.813918	0.715706	0.902655	0.542553	0.627907	0.470588	0.79798	0.823529	0.758242	0.719626	0.704918	0.777778	0.728972	0.888889	0.59596	0.898148	0.776699	0.637255	0.761905	0.808081	0.697917	0.543689	0.625	0.53125	0.627451	0.870968	0.759615	0.596154
Myosin_head:401:h	99	689	113	3	3	0.030303	2424	233.897	3.37344	0.668131	66.6667	0	33.3333	0	0	26	0.752556	0.994048	0.662824	0.531014	0.44334	0.654867	0.595745	0.837209	0.835294	0.505051	0.6	0.43956	0.46729	0.540984	0.414141	0.495327	0.989899	0.393939	0.546296	1	0.686275	1	0.434343	0.427083	0.796117	0.71875	0.75	0.735294	0.978495	1	0.528846
EF-hand_5:6:r	205	25	417	11	10	0.0487805	2421	863.142	1.48793	0.670927	81.8182	9.09091	9.09091	4.38108e-198	8.28479e-198	26	0.482618	0.424603	0.613833	0.956127	0.765408	0.946903	0.617021	0.395349	0.388235	0.929293	0.952941	0.769231	0.728972	0.934426	0.727273	0.785047	0.454545	0.818182	0.962963	0.378641	0.509804	0.438095	0.989899	0.96875	0.533981	0.5	0.546875	0.460784	0.526882	0.336538	0.836538
EF-hand_7:47:k	332	66	269	9	8	0.0240964	2420	556.799	2.11978	0.677316	77.7778	0	22.2222	0	0	26	0.482618	0.428571	0.659942	0.954614	0.763419	0.946903	0.62766	0.418605	0.494118	0.919192	0.952941	0.769231	0.728972	0.934426	0.727273	0.785047	0.474747	0.808081	0.962963	0.378641	0.509804	0.438095	0.989899	0.96875	0.514563	0.5	0.640625	0.460784	0.537634	0.326923	0.836538
p450:283:s	102	463	112	6	5	0.0490196	2420	231.827	3.38389	0.714058	83.3333	0	16.6667	0	0	26	0.605317	0.809524	0.536023	0.813918	0.715706	0.893805	0.542553	0.627907	0.470588	0.79798	0.823529	0.758242	0.719626	0.704918	0.777778	0.728972	0.888889	0.59596	0.898148	0.776699	0.617647	0.761905	0.818182	0.697917	0.543689	0.614583	0.515625	0.627451	0.870968	0.759615	0.596154
p450:122:a	102	463	112	6	6	0.0588235	2419	231.827	3.38329	0.714856	83.3333	0	16.6667	0	0	26	0.605317	0.809524	0.536023	0.816944	0.715706	0.893805	0.542553	0.627907	0.470588	0.79798	0.835294	0.758242	0.719626	0.721311	0.777778	0.728972	0.888889	0.59596	0.898148	0.776699	0.617647	0.761905	0.818182	0.697917	0.543689	0.614583	0.515625	0.627451	0.870968	0.759615	0.596154
Keratin_B2_2:16:C	51	45	194	14	11	0.215686	2417	401.558	2.58954	0.700479	85.7143	7.14286	7.14286	3.5526e-25	4.17069e-25	26	0.490798	0.861111	0.677233	0.789713	0.642147	0.734513	0.691489	0.534884	0.788235	0.828283	0.741176	0.582418	0.551402	0.803279	0.727273	0.691589	0.79798	0.656566	0.787037	0.883495	0.470588	0.885714	0.808081	0.833333	0.485437	0.46875	0.671875	0.5	0.827957	0.903846	0.576923
SCAN:83:e	100	96	100	4	4	0.04	2415	206.988	3.5444	0.741613	75	0	25	0	0	26	0.725971	0.803571	0.731988	0.717095	0.733598	0.823009	0.712766	0.825581	0.764706	0.69697	0.705882	0.758242	0.775701	0.737705	0.707071	0.672897	0.767677	0.757576	0.712963	0.786408	0.715686	0.819048	0.676768	0.65625	0.737864	0.645833	0.703125	0.715686	0.849462	0.798077	0.740385
7TM_GPCR_Srsx:7:G	355	257	330	17	16	0.0450704	2411	683.062	1.81954	0.684505	82.3529	11.7647	5.88235	5.55663e-51	7.41698e-51	26	0.795501	0.652778	0.916427	0.30711	0.944334	0.345133	0.914894	0.802326	0.870588	0.313131	0.247059	0.901099	0.971963	0.491803	0.939394	0.943925	0.666667	0.959596	0.25	0.582524	0.784314	0.72381	0.222222	0.34375	0.84466	0.833333	0.921875	0.715686	0.72043	0.576923	0.951923
UDPGT:443:r	41	500	47	8	6	0.146341	2409	97.2846	4.63008	0.354233	75	0	25	0	0	26	0.343558	0.333333	0.334294	0.331316	0.429423	0.309735	0.37234	0.302326	0.141176	0.313131	0.294118	0.340659	0.401869	0.344262	0.414141	0.46729	0.444444	0.515152	0.351852	0.300971	0.352941	0.27619	0.383838	0.322917	0.38835	0.3125	0.234375	0.352941	0.322581	0.326923	0.519231
TAS2R:283:i	31	303	31	3	3	0.0967742	2408	64.1664	5.22987	0.705671	66.6667	0	33.3333	0	0	26	0.848671	0.531746	0.524496	0.76702	0.785288	0.814159	0.691489	0.860465	0.258824	0.757576	0.741176	0.813187	0.747664	0.672131	0.878788	0.682243	0.444444	0.818182	0.796296	0.514563	0.911765	0.552381	0.777778	0.760417	0.825243	0.760417	0.53125	0.882353	0.473118	0.663462	0.586538
7TM_GPCR_Srv:276:q	52	283	46	3	3	0.0576923	2408	95.2147	4.66051	0.717652	66.6667	0	33.3333	0	0	26	0.613497	0.690476	0.746398	0.732224	0.807157	0.80531	0.648936	0.616279	0.8	0.606061	0.717647	0.846154	0.785047	0.737705	0.838384	0.841121	0.717172	0.727273	0.805556	0.592233	0.607843	0.704762	0.737374	0.697917	0.621359	0.604167	0.765625	0.617647	0.817204	0.634615	0.778846
MAGE:175:e	46	195	49	13	11	0.23913	2406	101.424	4.56816	0.685703	76.9231	15.3846	7.69231	0	0	26	0.680982	0.801587	0.743516	0.770045	0.423459	0.840708	0.670213	0.732558	0.905882	0.69697	0.729412	0.472527	0.411215	0.754098	0.434343	0.439252	0.686869	0.363636	0.833333	0.873786	0.666667	0.819048	0.777778	0.729167	0.640777	0.677083	0.84375	0.696078	0.688172	0.923077	0.615385
7tm_2:102:l	134	243	135	3	3	0.0223881	2405	279.434	3.10546	0.734425	66.6667	0	33.3333	0	0	26	0.764826	0.617063	0.731988	0.721634	0.840954	0.690265	0.765957	0.790698	0.635294	0.757576	0.729412	0.791209	0.878505	0.852459	0.848485	0.82243	0.727273	0.858586	0.666667	0.563107	0.735294	0.666667	0.656566	0.760417	0.76699	0.822917	0.71875	0.715686	0.698925	0.442308	0.788462
EF-hand_5:10:k	205	25	417	13	9	0.0439024	2404	863.142	1.47777	0.646965	84.6154	0	15.3846	0	0	26	0.603272	0.43254	0.582133	0.75643	0.805169	0.646018	0.712766	0.569767	0.317647	0.787879	0.694118	0.835165	0.82243	0.786885	0.747475	0.841121	0.505051	0.777778	0.842593	0.436893	0.617647	0.457143	0.787879	0.760417	0.61165	0.59375	0.625	0.617647	0.419355	0.346154	0.653846
IL8:62:i	60	65	60	3	3	0.05	2403	124.193	4.27418	0.658546	66.6667	0	33.3333	0	0	26	0.654397	0.656746	0.48415	0.98941	0.349901	1	0.457447	0.674419	0.564706	0.979798	1	0.32967	0.392523	0.934426	0.313131	0.345794	0.636364	0.363636	1	0.679612	0.72549	0.657143	1	0.989583	0.572816	0.6875	0.375	0.617647	0.645161	0.663462	0.509615
LCE:13:c	17	83	20	3	3	0.176471	2402	41.3977	5.85854	0.716853	66.6667	0	33.3333	0	0	26	0.635992	0.652778	0.714697	0.913767	0.602386	0.938053	0.734043	0.709302	0.682353	0.929293	0.917647	0.615385	0.663551	0.852459	0.515152	0.607477	0.737374	0.606061	0.916667	0.68932	0.696078	0.67619	0.909091	0.90625	0.572816	0.645833	0.75	0.568627	0.677419	0.490385	0.701923
Laminin_EGF:15:s	69	49	365	20	11	0.15942	2397	755.508	1.66571	0.707268	95	0	5	0	0	26	0.638037	0.621032	0.576369	0.892587	0.707753	0.964602	0.617021	0.627907	0.329412	0.828283	0.941176	0.736264	0.747664	0.836066	0.646465	0.747664	0.616162	0.656566	0.916667	0.718447	0.627451	0.666667	0.888889	0.84375	0.708738	0.5625	0.625	0.656863	0.451613	0.634615	0.711538
Sugar_tr:302:f	105	451	112	4	4	0.0380952	2394	231.827	3.3683	0.654153	75	0	25	0	0	26	0.96728	0.60119	0.847262	0.193646	0.874751	0.123894	0.787234	0.953488	0.952941	0.191919	0.0705882	0.945055	0.82243	0.42623	0.79798	0.934579	0.585859	0.878788	0.185185	0.631068	0.990196	0.590476	0.222222	0.21875	0.980583	0.958333	0.921875	0.95098	0.537634	0.653846	0.769231
GST_C:75:n	39	95	35	5	5	0.128205	2394	72.446	5.04637	0.557508	60	20	20	0	0	26	0.480573	0.865079	0.688761	0.236006	0.656064	0.274336	0.691489	0.569767	0.741176	0.191919	0.164706	0.714286	0.700935	0.295082	0.565657	0.672897	0.848485	0.626263	0.166667	0.834951	0.431373	0.885714	0.232323	0.34375	0.495146	0.541667	0.8125	0.382353	0.870968	0.884615	0.567308
Filament:124:a	104	312	102	4	4	0.0384615	2391	211.128	3.50142	0.705671	75	0	25	0	0	26	0.838446	0.837302	0.853026	0.419062	0.719682	0.477876	0.851064	0.872093	0.964706	0.363636	0.552941	0.802198	0.691589	0.491803	0.757576	0.747664	0.868687	0.606061	0.351852	0.825243	0.862745	0.838095	0.272727	0.46875	0.776699	0.802083	0.890625	0.882353	0.83871	0.817308	0.740385
Lipocalin:113:p	46	144	44	3	3	0.0652174	2390	91.0749	4.71381	0.64377	33.3333	0	66.6667	0	0	26	0.717791	0.507937	0.806916	0.506808	0.775348	0.469027	0.776596	0.662791	0.870588	0.585859	0.447059	0.813187	0.794393	0.52459	0.767677	0.747664	0.575758	0.757576	0.509259	0.378641	0.627451	0.466667	0.414141	0.604167	0.708738	0.802083	0.828125	0.784314	0.612903	0.519231	0.769231
EF-hand_8:32:r	202	54	334	5	5	0.0247525	2389	691.341	1.78894	0.669329	80	0	20	0	0	26	0.480573	0.420635	0.613833	0.954614	0.765408	0.946903	0.617021	0.395349	0.388235	0.919192	0.952941	0.769231	0.728972	0.934426	0.727273	0.785047	0.454545	0.818182	0.962963	0.378641	0.509804	0.438095	0.989899	0.96875	0.524272	0.5	0.546875	0.460784	0.516129	0.326923	0.836538
EF-hand_1:7:k	326	29	160	5	5	0.0153374	2389	331.182	2.85071	0.669329	80	0	20	0	0	26	0.480573	0.420635	0.613833	0.954614	0.765408	0.946903	0.617021	0.395349	0.388235	0.919192	0.952941	0.769231	0.728972	0.934426	0.727273	0.785047	0.454545	0.818182	0.962963	0.378641	0.509804	0.438095	0.989899	0.96875	0.524272	0.5	0.546875	0.460784	0.516129	0.326923	0.836538
Cystatin:35:k	24	94	31	7	5	0.208333	2389	64.1664	5.21844	0.710463	85.7143	0	14.2857	0	0	26	0.738241	0.882937	0.613833	0.618759	0.697813	0.495575	0.606383	0.767442	0.588235	0.747475	0.6	0.736264	0.682243	0.590164	0.707071	0.672897	0.868687	0.69697	0.592593	0.883495	0.764706	0.847619	0.686869	0.625	0.747573	0.666667	0.578125	0.745098	0.924731	0.894231	0.663462
BTB:19:d	223	111	239	7	7	0.0313901	2388	494.702	2.27117	0.699681	85.7143	0	14.2857	0	0	26	0.809816	0.892857	0.538905	0.580938	0.666004	0.699115	0.521277	0.755814	0.364706	0.505051	0.588235	0.615385	0.654206	0.721311	0.747475	0.672897	0.858586	0.636364	0.481481	0.912621	0.833333	0.87619	0.555556	0.5625	0.864078	0.78125	0.5625	0.803922	0.827957	0.980769	0.682692
TAS2R:178:l	31	303	31	6	6	0.193548	2387	64.1664	5.21724	0.650559	66.6667	16.6667	16.6667	0	0	26	0.566462	0.424603	0.59366	0.972769	0.574553	0.964602	0.5	0.604651	0.576471	0.989899	1	0.593407	0.635514	0.95082	0.444444	0.570093	0.393939	0.626263	0.972222	0.436893	0.490196	0.447619	0.979798	0.947917	0.514563	0.5625	0.578125	0.666667	0.483871	0.365385	0.701923
Laminin_G_3:135:r	98	157	68	3	3	0.0306122	2387	140.752	4.08397	0.713259	66.6667	0	33.3333	0	0	26	0.685072	0.78373	0.636888	0.762481	0.658052	0.80531	0.691489	0.674419	0.588235	0.69697	0.811765	0.604396	0.64486	0.770492	0.656566	0.64486	0.838384	0.737374	0.722222	0.728155	0.676471	0.8	0.757576	0.78125	0.669903	0.666667	0.609375	0.735294	0.806452	0.75	0.644231
Pentaxin:143:q	19	195	19	3	3	0.157895	2387	39.3278	5.92351	0.713658	66.6667	0	33.3333	0	0	26	0.685072	0.78373	0.636888	0.762481	0.66004	0.80531	0.691489	0.674419	0.588235	0.69697	0.811765	0.604396	0.64486	0.770492	0.656566	0.654206	0.838384	0.737374	0.722222	0.728155	0.676471	0.8	0.757576	0.78125	0.669903	0.666667	0.609375	0.735294	0.806452	0.75	0.644231
EF-hand_6:7:k	323	31	435	8	8	0.0247678	2387	900.4	1.40656	0.66893	87.5	0	12.5	1.67965e-148	2.93123e-148	26	0.480573	0.422619	0.613833	0.951589	0.765408	0.946903	0.617021	0.406977	0.388235	0.89899	0.952941	0.769231	0.728972	0.934426	0.727273	0.785047	0.454545	0.818182	0.962963	0.378641	0.509804	0.438095	0.989899	0.96875	0.524272	0.489583	0.546875	0.460784	0.516129	0.336538	0.836538
zf-met:17:k	244	25	326	8	7	0.0286885	2385	674.782	1.8215	0.673722	87.5	0	12.5	0	0	26	0.623722	0.706349	0.59366	0.956127	0.373757	0.982301	0.574468	0.674419	0.635294	0.969697	0.952941	0.340659	0.411215	0.901639	0.373737	0.373832	0.747475	0.363636	0.981481	0.621359	0.656863	0.67619	0.959596	0.916667	0.543689	0.635417	0.515625	0.617647	0.827957	0.673077	0.625
LRR_6:15:g	256	24	566	17	15	0.0585938	2384	1171.55	1.02496	0.698482	88.2353	5.88235	5.88235	0	0	26	0.591002	0.581349	0.634006	0.865356	0.745527	0.893805	0.734043	0.604651	0.482353	0.868687	0.870588	0.747253	0.728972	0.770492	0.686869	0.794393	0.585859	0.767677	0.916667	0.601942	0.627451	0.571429	0.838384	0.854167	0.631068	0.572917	0.546875	0.519608	0.505376	0.634615	0.721154
Serpin:36:l	63	371	67	5	5	0.0793651	2384	138.682	4.10353	0.661741	80	0	20	0	0	26	0.490798	0.702381	0.645533	0.969743	0.393638	1	0.638298	0.476744	0.682353	0.949495	1	0.32967	0.429907	0.885246	0.414141	0.411215	0.69697	0.373737	0.990741	0.718447	0.588235	0.695238	0.979798	0.947917	0.485437	0.416667	0.609375	0.480392	0.849462	0.567308	0.644231
Laminin_EGF:5:p	69	49	365	11	7	0.101449	2384	755.508	1.65787	0.704872	90.9091	0	9.09091	0	0	26	0.631902	0.617063	0.579251	0.891074	0.705765	0.964602	0.617021	0.616279	0.329412	0.818182	0.941176	0.736264	0.747664	0.836066	0.646465	0.738318	0.626263	0.656566	0.916667	0.718447	0.627451	0.638095	0.888889	0.84375	0.699029	0.552083	0.625	0.656863	0.473118	0.615385	0.721154
MFS_1:256:g	232	352	254	5	5	0.0215517	2379	525.751	2.1779	0.648163	80	0	20	0	0	26	0.96728	0.603175	0.84438	0.170953	0.874751	0.132743	0.776596	0.953488	0.952941	0.191919	0.0470588	0.945055	0.82243	0.42623	0.79798	0.934579	0.585859	0.878788	0.138889	0.631068	0.990196	0.590476	0.161616	0.1875	0.980583	0.958333	0.921875	0.95098	0.548387	0.653846	0.769231
Trypsin:171:g	210	220	224	5	4	0.0190476	2378	463.654	2.35863	0.678914	60	0	40	0	0	26	0.676892	0.813492	0.518732	0.620272	0.733598	0.672566	0.521277	0.662791	0.376471	0.666667	0.611765	0.758242	0.747664	0.557377	0.636364	0.747664	0.828283	0.777778	0.601852	0.776699	0.696078	0.895238	0.666667	0.53125	0.61165	0.75	0.40625	0.666667	0.795699	0.769231	0.701923
7TM_GPCR_Srsx:13:l	355	257	330	14	13	0.0366197	2377	683.062	1.79905	0.688498	78.5714	14.2857	7.14286	8.3021e-41	1.05396e-40	26	0.701431	0.573413	0.579251	0.795764	0.725646	0.681416	0.542553	0.651163	0.505882	0.808081	0.858824	0.67033	0.747664	0.819672	0.737374	0.775701	0.505051	0.686869	0.824074	0.446602	0.715686	0.590476	0.838384	0.770833	0.805825	0.614583	0.609375	0.705882	0.602151	0.721154	0.653846
zf-met:7:n	244	25	326	7	7	0.0286885	2376	674.782	1.81604	0.66853	85.7143	0	14.2857	0	0	26	0.613497	0.704365	0.590778	0.956127	0.361829	0.982301	0.574468	0.674419	0.623529	0.969697	0.952941	0.340659	0.383178	0.901639	0.373737	0.345794	0.747475	0.363636	0.981481	0.61165	0.647059	0.67619	0.959596	0.916667	0.533981	0.614583	0.515625	0.607843	0.827957	0.673077	0.625
VWA_2:37:p	153	172	199	9	9	0.0588235	2370	411.907	2.5245	0.698083	77.7778	11.1111	11.1111	0	0	26	0.828221	0.831349	0.639769	0.481089	0.763419	0.442478	0.670213	0.883721	0.670588	0.515152	0.576471	0.769231	0.747664	0.459016	0.838384	0.635514	0.868687	0.838384	0.435185	0.776699	0.862745	0.828571	0.383838	0.572917	0.776699	0.802083	0.53125	0.823529	0.946237	0.75	0.653846
C1-set:34:k	292	83	235	7	6	0.0205479	2370	486.423	2.2846	0.601038	71.4286	0	28.5714	6.75623e-52	9.05117e-52	26	0.728016	0.791667	0.668588	0.202723	0.763419	0.123894	0.723404	0.860465	0.6	0.191919	0.105882	0.769231	0.775701	0.311475	0.666667	0.878505	0.959596	0.717172	0.12037	0.718447	0.676471	0.914286	0.252525	0.364583	0.669903	0.760417	0.625	0.696078	0.989247	0.403846	0.701923
PMP22_Claudin:136:s	61	166	57	4	4	0.0655738	2370	117.983	4.32823	0.629393	50	0	50	0	0	26	0.411043	0.686508	0.478386	0.944024	0.475149	0.955752	0.510638	0.488372	0.470588	0.929293	0.917647	0.395604	0.570093	0.868852	0.414141	0.542056	0.737374	0.434343	0.981481	0.68932	0.372549	0.657143	0.979798	0.9375	0.417476	0.416667	0.46875	0.372549	0.72043	0.634615	0.461538
Metallothio:26:t	16	63	16	3	3	0.1875	2368	33.1182	6.1599	0.697684	66.6667	0	33.3333	0	0	26	0.756646	0.71627	0.84438	0.413011	0.894632	0.353982	0.797872	0.697674	0.894118	0.454545	0.4	0.857143	0.925234	0.540984	0.929293	0.878505	0.676768	0.878788	0.37037	0.786408	0.705882	0.628571	0.353535	0.479167	0.757282	0.8125	0.84375	0.803922	0.645161	0.836538	0.846154
LRR_4:5:v	442	44	419	13	13	0.0294118	2367	867.282	1.44849	0.690895	92.3077	0	7.69231	0	0	26	0.885481	0.827381	0.622478	0.387292	0.811133	0.39823	0.670213	0.837209	0.517647	0.474747	0.294118	0.879121	0.813084	0.52459	0.818182	0.766355	0.909091	0.787879	0.305556	0.825243	0.892157	0.780952	0.292929	0.46875	0.873786	0.90625	0.59375	0.911765	0.860215	0.769231	0.682692
C1-set:7:l	292	83	235	5	4	0.0136986	2367	486.423	2.28278	0.59345	40	20	40	8.7175e-68	1.23838e-67	26	0.717791	0.315476	0.720461	0.384266	0.93837	0.327434	0.882979	0.627907	0.458824	0.30303	0.364706	0.956044	0.925234	0.442623	0.888889	0.971963	0.323232	0.949495	0.425926	0.359223	0.637255	0.304762	0.353535	0.5	0.786408	0.822917	0.671875	0.705882	0.215054	0.365385	0.817308
VWA:35:p	145	178	243	12	11	0.0758621	2365	502.982	2.23326	0.695288	83.3333	8.33333	8.33333	0	0	26	0.824131	0.831349	0.645533	0.470499	0.763419	0.442478	0.670213	0.883721	0.682353	0.515152	0.564706	0.769231	0.747664	0.459016	0.838384	0.635514	0.868687	0.838384	0.398148	0.776699	0.862745	0.828571	0.373737	0.5625	0.76699	0.802083	0.546875	0.813725	0.946237	0.75	0.653846
SPRY:112:a	154	124	171	3	3	0.0194805	2365	353.95	2.74022	0.667732	66.6667	0	33.3333	0	0	26	0.633947	0.271825	0.619597	0.971256	0.73161	0.982301	0.691489	0.604651	0.482353	0.969697	0.988235	0.714286	0.757009	0.901639	0.666667	0.757009	0.323232	0.757576	0.981481	0.213592	0.607843	0.247619	0.989899	0.958333	0.621359	0.697917	0.53125	0.637255	0.376344	0.211538	0.721154
Myosin_head:515:l	99	689	113	3	3	0.030303	2364	233.897	3.33729	0.690495	66.6667	0	33.3333	0	0	26	0.750511	0.244048	0.838617	0.83056	0.793241	0.858407	0.776596	0.651163	0.847059	0.828283	0.823529	0.78022	0.738318	0.868852	0.818182	0.813084	0.20202	0.818182	0.824074	0.339806	0.764706	0.285714	0.828283	0.791667	0.728155	0.760417	0.890625	0.833333	0.129032	0.25	0.855769
Cation_ATPase_N:32:k	72	69	72	3	3	0.0416667	2363	149.032	3.98693	0.71885	66.6667	0	33.3333	0	0	26	0.709611	0.712302	0.737752	0.789713	0.628231	0.80531	0.819149	0.72093	0.694118	0.787879	0.847059	0.67033	0.579439	0.803279	0.676768	0.579439	0.838384	0.646465	0.75	0.660194	0.666667	0.72381	0.808081	0.739583	0.679612	0.75	0.734375	0.735294	0.731183	0.615385	0.701923
C1-set:68:e	292	83	235	4	4	0.0136986	2355	486.423	2.27544	0.660144	50	25	25	1.13467e-137	1.93189e-137	26	0.595092	0.89881	0.512968	0.847201	0.33996	0.902655	0.553191	0.662791	0.541176	0.707071	0.894118	0.406593	0.457944	0.770492	0.141414	0.373832	0.919192	0.313131	0.962963	0.902913	0.598039	0.942857	0.828283	0.822917	0.553398	0.5625	0.359375	0.607843	0.967742	0.769231	0.548077
VWA_3:32:p	70	155	131	6	6	0.0857143	2355	271.155	3.11854	0.694489	66.6667	16.6667	16.6667	0	0	26	0.828221	0.831349	0.639769	0.467474	0.763419	0.442478	0.670213	0.883721	0.670588	0.515152	0.564706	0.769231	0.747664	0.459016	0.838384	0.635514	0.868687	0.838384	0.388889	0.776699	0.862745	0.828571	0.363636	0.5625	0.776699	0.802083	0.53125	0.823529	0.946237	0.75	0.653846
Lectin_C:37:s	163	105	219	9	8	0.0490798	2352	453.305	2.37534	0.678514	77.7778	11.1111	11.1111	0	0	26	0.490798	0.779762	0.564841	0.927383	0.510934	0.938053	0.617021	0.523256	0.529412	0.89899	0.964706	0.450549	0.588785	0.803279	0.505051	0.523364	0.767677	0.474747	0.953704	0.796117	0.509804	0.771429	0.929293	0.958333	0.398058	0.520833	0.609375	0.509804	0.698925	0.855769	0.519231
Pep_M12B_propep:56:g	97	131	97	3	3	0.0309278	2352	200.779	3.55021	0.669329	66.6667	0	33.3333	0	0	26	0.658487	0.859127	0.884726	0.305598	0.819085	0.247788	0.851064	0.686047	0.976471	0.272727	0.294118	0.791209	0.82243	0.508197	0.838384	0.775701	0.838384	0.868687	0.212963	0.883495	0.607843	0.828571	0.212121	0.489583	0.718447	0.65625	0.953125	0.627451	0.935484	0.817308	0.798077
7tm_4:137:v	421	144	421	26	23	0.0546318	2352	871.421	1.43245	0.658147	88.4615	7.69231	3.84615	8.48663e-106	1.34815e-105	26	0.672802	0.823413	0.420749	0.880484	0.349901	0.946903	0.37234	0.77907	0.447059	0.787879	0.882353	0.307692	0.317757	0.868852	0.464646	0.308411	0.838384	0.353535	0.916667	0.84466	0.647059	0.790476	0.909091	0.833333	0.640777	0.59375	0.453125	0.715686	0.806452	0.836538	0.423077
7tm_4:64:l	421	144	421	25	24	0.0570071	2350	871.421	1.43122	0.581869	68	20	12	4.92388e-35	6.07732e-35	26	0.535787	0.380952	0.599424	0.726172	0.626243	0.761062	0.691489	0.523256	0.458824	0.656566	0.752941	0.582418	0.570093	0.737705	0.737374	0.579439	0.343434	0.666667	0.75	0.417476	0.568627	0.371429	0.79798	0.625	0.582524	0.5	0.65625	0.5	0.408602	0.365385	0.596154
Laminin_G_3:14:l	98	157	68	3	3	0.0306122	2350	140.752	4.06143	0.711262	66.6667	0	33.3333	0	0	26	0.777096	0.753968	0.824207	0.630862	0.632207	0.575221	0.819149	0.837209	0.952941	0.646465	0.623529	0.571429	0.635514	0.655738	0.616162	0.663551	0.717172	0.666667	0.657407	0.737864	0.803922	0.72381	0.616162	0.65625	0.737864	0.697917	0.828125	0.813725	0.774194	0.817308	0.721154
Annexin:51:i	24	66	99	4	4	0.166667	2341	204.919	3.514	0.680112	75	0	25	0	0	26	0.711656	0.944444	0.729107	0.453858	0.648111	0.40708	0.734043	0.802326	0.870588	0.565657	0.352941	0.659341	0.542056	0.42623	0.757576	0.663551	0.929293	0.626263	0.453704	0.92233	0.735294	0.914286	0.505051	0.447917	0.650485	0.677083	0.765625	0.705882	0.967742	0.990385	0.586538
7tm_4:112:g	421	144	421	41	39	0.0926366	2340	871.421	1.42507	0.648163	90.2439	4.87805	4.87805	1.02246e-58	1.40396e-58	26	0.709611	0.696429	0.645533	0.585477	0.624254	0.548673	0.595745	0.686047	0.729412	0.656566	0.623529	0.769231	0.53271	0.622951	0.676768	0.560748	0.767677	0.606061	0.564815	0.679612	0.735294	0.72381	0.575758	0.53125	0.679612	0.708333	0.609375	0.735294	0.784946	0.538462	0.644231
C1-set:35:e	292	83	235	9	7	0.0239726	2339	486.423	2.26561	0.665735	77.7778	11.1111	11.1111	4.19132e-102	6.58326e-102	26	0.609407	0.900794	0.521614	0.84115	0.353877	0.893805	0.574468	0.662791	0.552941	0.737374	0.905882	0.428571	0.476636	0.754098	0.151515	0.383178	0.919192	0.323232	0.944444	0.902913	0.637255	0.942857	0.848485	0.760417	0.553398	0.583333	0.390625	0.617647	0.967742	0.778846	0.528846
Methyltransf_25:41:k	34	101	30	4	4	0.117647	2339	62.0965	5.23524	0.672125	50	25	25	0	0	26	0.664622	0.666667	0.636888	0.856278	0.467197	0.840708	0.62766	0.639535	0.564706	0.858586	0.823529	0.472527	0.46729	0.852459	0.474747	0.523364	0.727273	0.393939	0.87963	0.718447	0.637255	0.657143	0.888889	0.84375	0.631068	0.635417	0.703125	0.77451	0.55914	0.663462	0.663462
Methyltransf_11:36:k	74	95	64	4	4	0.0540541	2339	132.473	4.14213	0.672125	50	25	25	0	0	26	0.664622	0.666667	0.636888	0.856278	0.467197	0.840708	0.62766	0.639535	0.564706	0.858586	0.823529	0.472527	0.46729	0.852459	0.474747	0.523364	0.727273	0.393939	0.87963	0.718447	0.637255	0.657143	0.888889	0.84375	0.631068	0.635417	0.703125	0.77451	0.55914	0.663462	0.663462
TSP_1:36:g	111	49	439	13	11	0.0990991	2339	908.679	1.36405	0.695687	84.6154	7.69231	7.69231	0	0	26	0.652352	0.821429	0.691643	0.701967	0.606362	0.699115	0.542553	0.686047	0.823529	0.616162	0.741176	0.615385	0.635514	0.688525	0.616162	0.616822	0.838384	0.545455	0.75	0.825243	0.578431	0.838095	0.727273	0.6875	0.718447	0.635417	0.6875	0.647059	0.817204	0.788462	0.721154
SPRY:105:f	154	124	171	5	4	0.025974	2339	353.95	2.72427	0.656949	80	0	20	0	0	26	0.629857	0.265873	0.605187	0.965204	0.705765	0.982301	0.659574	0.593023	0.470588	0.949495	0.988235	0.703297	0.747664	0.901639	0.646465	0.71028	0.323232	0.717172	0.972222	0.23301	0.607843	0.247619	0.989899	0.947917	0.61165	0.697917	0.515625	0.637255	0.333333	0.201923	0.721154
Neur_chan_LBD:127:s	88	217	91	3	3	0.0340909	2337	188.359	3.6331	0.697684	66.6667	0	33.3333	0	0	26	0.556237	0.867063	0.763689	0.618759	0.723658	0.557522	0.787234	0.662791	0.894118	0.59596	0.635294	0.692308	0.672897	0.639344	0.747475	0.766355	0.868687	0.737374	0.601852	0.854369	0.480392	0.885714	0.656566	0.666667	0.495146	0.614583	0.875	0.54902	0.913978	0.817308	0.567308
Trypsin:140:q	210	220	224	11	9	0.0428571	2334	463.654	2.33168	0.694489	90.9091	0	9.09091	0	0	26	0.783231	0.849206	0.861671	0.431165	0.683897	0.39823	0.829787	0.77907	0.929412	0.464646	0.388235	0.648352	0.71028	0.52459	0.737374	0.663551	0.757576	0.656566	0.453704	0.854369	0.784314	0.866667	0.363636	0.458333	0.776699	0.822917	0.875	0.754902	0.849462	0.913462	0.826923
Actin:264:r	40	393	42	4	4	0.1	2315	86.9351	4.73493	0.807109	25	50	25	0	0	26	0.789366	0.914683	0.73487	0.771558	0.813121	0.690265	0.840426	0.825581	0.729412	0.727273	0.835294	0.857143	0.747664	0.819672	0.89899	0.803738	0.949495	0.767677	0.796296	0.883495	0.784314	0.92381	0.737374	0.833333	0.786408	0.822917	0.640625	0.735294	0.956989	0.865385	0.701923
SH2:7:s	215	77	240	5	5	0.0232558	2314	496.772	2.21973	0.667332	80	0	20	0	0	26	0.807771	0.954365	0.682997	0.337368	0.666004	0.389381	0.638298	0.767442	0.764706	0.373737	0.317647	0.648352	0.654206	0.409836	0.616162	0.700935	0.979798	0.707071	0.277778	0.951456	0.833333	0.942857	0.272727	0.34375	0.834951	0.854167	0.703125	0.745098	0.967742	0.932692	0.644231
DEAD:58:e	160	169	152	9	9	0.05625	2314	314.622	2.8787	0.658946	88.8889	0	11.1111	0	0	26	0.707566	0.456349	0.538905	0.960666	0.500994	0.982301	0.531915	0.662791	0.588235	0.959596	0.964706	0.483516	0.485981	0.885246	0.545455	0.504673	0.414141	0.484848	0.981481	0.427184	0.696078	0.447619	0.979798	0.9375	0.68932	0.6875	0.484375	0.794118	0.505376	0.490385	0.538462
Arf:139:l	272	175	258	8	8	0.0294118	2309	534.03	2.11228	0.652955	87.5	0	12.5	0	0	26	0.496933	0.331349	0.602305	0.898638	0.838966	0.929204	0.776596	0.546512	0.329412	0.909091	0.894118	0.791209	0.878505	0.836066	0.818182	0.850467	0.464646	0.848485	0.87963	0.359223	0.490196	0.285714	0.878788	0.9375	0.485437	0.510417	0.5	0.460784	0.268817	0.278846	0.730769
Kunitz_BPTI:43:e	36	53	49	3	3	0.0833333	2306	101.424	4.50692	0.704473	66.6667	0	33.3333	0	0	26	0.662577	0.545635	0.708934	0.818457	0.751491	0.840708	0.829787	0.674419	0.494118	0.717172	0.811765	0.813187	0.672897	0.836066	0.808081	0.757009	0.585859	0.717172	0.787037	0.466019	0.666667	0.485714	0.848485	0.895833	0.631068	0.6875	0.65625	0.656863	0.623656	0.576923	0.807692
7TM_GPCR_Srsx:212:a	355	257	330	10	9	0.0253521	2301	683.062	1.75217	0.640176	70	10	20	3.49037e-186	6.467e-186	26	0.764826	0.628968	0.59366	0.534039	0.701789	0.557522	0.723404	0.813953	0.364706	0.565657	0.6	0.659341	0.719626	0.442623	0.717172	0.682243	0.606061	0.727273	0.509259	0.757282	0.745098	0.619048	0.565657	0.46875	0.737864	0.802083	0.609375	0.735294	0.55914	0.596154	0.653846
GPS:23:v	90	44	90	3	3	0.0333333	2301	186.29	3.62664	0.660144	66.6667	0	33.3333	0	0	26	0.758691	0.795635	0.896254	0.249622	0.805169	0.274336	0.87234	0.755814	0.976471	0.282828	0.282353	0.835165	0.785047	0.459016	0.848485	0.775701	0.747475	0.787879	0.12037	0.76699	0.77451	0.819048	0.151515	0.270833	0.786408	0.6875	0.90625	0.784314	0.774194	0.865385	0.846154
7tm_4:38:f	421	144	421	26	25	0.0593824	2299	871.421	1.39956	0.631789	84.6154	3.84615	11.5385	4.97473e-88	7.52496e-88	26	0.505112	0.513889	0.769452	0.686838	0.705765	0.743363	0.755319	0.383721	0.858824	0.707071	0.670588	0.648352	0.728972	0.704918	0.606061	0.803738	0.454545	0.727273	0.694444	0.543689	0.519608	0.52381	0.626263	0.65625	0.495146	0.53125	0.84375	0.578431	0.494624	0.548077	0.663462
Crystall:32:k	20	82	55	8	7	0.35	2294	113.844	4.33274	0.676917	87.5	0	12.5	0	0	26	0.672802	0.331349	0.599424	0.903177	0.7833	0.893805	0.712766	0.569767	0.423529	0.828283	0.941176	0.758242	0.794393	0.836066	0.79798	0.813084	0.343434	0.747475	0.916667	0.407767	0.656863	0.295238	0.919192	0.96875	0.757282	0.65625	0.5	0.705882	0.301075	0.307692	0.701923
ResIII:64:e	103	184	81	3	3	0.0291262	2294	167.661	3.77425	0.658147	66.6667	0	33.3333	0	0	26	0.707566	0.452381	0.538905	0.960666	0.500994	0.982301	0.531915	0.662791	0.588235	0.959596	0.964706	0.483516	0.485981	0.885246	0.545455	0.504673	0.414141	0.484848	0.981481	0.417476	0.696078	0.447619	0.979798	0.9375	0.68932	0.6875	0.484375	0.794118	0.494624	0.490385	0.538462
7TM_GPCR_Srsx:10:l	355	257	330	18	18	0.0507042	2293	683.062	1.74715	0.647764	77.7778	11.1111	11.1111	1.20657e-117	1.96859e-117	26	0.705521	0.422619	0.714697	0.641452	0.779324	0.610619	0.712766	0.639535	0.647059	0.727273	0.611765	0.879121	0.766355	0.672131	0.686869	0.82243	0.505051	0.747475	0.62963	0.320388	0.764706	0.314286	0.636364	0.614583	0.747573	0.697917	0.703125	0.666667	0.505376	0.480769	0.778846
Sugar_tr:404:l	105	451	112	3	3	0.0285714	2293	231.827	3.30612	0.70008	66.6667	0	33.3333	0	0	26	0.697342	0.708333	0.752161	0.593041	0.799205	0.486726	0.829787	0.755814	0.6	0.656566	0.552941	0.857143	0.766355	0.672131	0.868687	0.71028	0.777778	0.808081	0.62963	0.669903	0.696078	0.72381	0.555556	0.635417	0.747573	0.65625	0.875	0.637255	0.806452	0.576923	0.730769
EF-hand_8:36:t	202	54	334	10	9	0.0445545	2293	691.341	1.72977	0.643371	80	0	20	2.66177e-260	5.50173e-260	26	0.644172	0.515873	0.645533	0.757943	0.61829	0.628319	0.680851	0.697674	0.635294	0.808081	0.682353	0.604396	0.626168	0.737705	0.636364	0.64486	0.525253	0.575758	0.824074	0.553398	0.647059	0.514286	0.79798	0.822917	0.679612	0.604167	0.75	0.598039	0.462366	0.519231	0.557692
7TM_GPCR_Srsx:99:l	355	257	330	24	24	0.0676056	2292	683.062	1.74652	0.674121	83.3333	12.5	4.16667	1.36473e-91	2.0873e-91	26	0.676892	0.837302	0.832853	0.440242	0.705765	0.424779	0.776596	0.72093	0.988235	0.414141	0.364706	0.714286	0.682243	0.540984	0.707071	0.700935	0.848485	0.727273	0.342593	0.854369	0.686275	0.838095	0.484848	0.552083	0.660194	0.666667	0.90625	0.656863	0.763441	0.875	0.711538
UDPGT:62:e	41	500	47	5	5	0.121951	2292	97.2846	4.55825	0.69369	80	0	20	0	0	26	0.781186	0.670635	0.636888	0.623298	0.763419	0.654867	0.755319	0.697674	0.517647	0.494949	0.6	0.758242	0.71028	0.590164	0.767677	0.803738	0.636364	0.777778	0.675926	0.669903	0.843137	0.67619	0.656566	0.666667	0.796117	0.75	0.5	0.803922	0.666667	0.701923	0.711538
EF-hand_6:17:i	323	31	435	10	8	0.0247678	2291	900.4	1.34734	0.660942	70	10	20	0	0	26	0.568507	0.855159	0.648415	0.723147	0.483101	0.725664	0.62766	0.639535	0.764706	0.757576	0.658824	0.538462	0.504673	0.622951	0.494949	0.420561	0.808081	0.464646	0.740741	0.864078	0.637255	0.904762	0.767677	0.739583	0.514563	0.510417	0.65625	0.54902	0.860215	0.836538	0.567308
Filamin:28:d	28	101	304	7	3	0.107143	2290	629.245	1.86365	0.655751	85.7143	0	14.2857	0	0	26	0.668712	0.154762	0.74928	0.773071	0.926441	0.663717	0.797872	0.569767	0.517647	0.848485	0.835294	0.956044	0.897196	0.836066	0.929293	0.943925	0.141414	0.909091	0.722222	0.242718	0.696078	0.161905	0.747475	0.8125	0.68932	0.75	0.78125	0.627451	0.150538	0.0769231	0.875
Myosin_head:598:e	99	689	113	4	4	0.040404	2288	233.897	3.29014	0.696086	75	0	25	0	0	26	0.721881	0.589286	0.674352	0.691377	0.799205	0.646018	0.765957	0.697674	0.611765	0.737374	0.658824	0.813187	0.766355	0.606557	0.858586	0.813084	0.535354	0.747475	0.685185	0.621359	0.656863	0.619048	0.727273	0.75	0.776699	0.708333	0.546875	0.764706	0.548387	0.615385	0.721154
7tm_4:96:a	421	144	421	46	42	0.0997625	2286	871.421	1.39138	0.609425	67.3913	30.4348	2.17391	8.03101e-229	1.59048e-228	26	0.429448	0.545635	0.501441	0.804841	0.666004	0.79646	0.489362	0.453488	0.270588	0.848485	0.741176	0.692308	0.691589	0.754098	0.676768	0.626168	0.606061	0.646465	0.824074	0.543689	0.392157	0.590476	0.79798	0.84375	0.38835	0.510417	0.484375	0.411765	0.537634	0.451923	0.711538
Myosin_tail_1:731:d	37	859	35	3	3	0.0810811	2285	72.446	4.97915	0.664137	66.6667	0	33.3333	0	0	26	0.744376	0.96627	0.726225	0.431165	0.54672	0.504425	0.712766	0.732558	0.870588	0.363636	0.411765	0.56044	0.542056	0.409836	0.545455	0.542056	0.949495	0.545455	0.342593	0.951456	0.803922	0.990476	0.454545	0.520833	0.679612	0.791667	0.78125	0.715686	0.967742	0.971154	0.586538
7TM_GPCR_Srsx:112:p	355	257	330	16	16	0.0450704	2284	683.062	1.74147	0.665735	87.5	6.25	6.25	2.28977e-59	3.15301e-59	26	0.711656	0.410714	0.651297	0.670197	0.880716	0.619469	0.797872	0.686047	0.423529	0.717172	0.541176	0.89011	0.906542	0.688525	0.89899	0.850467	0.424242	0.858586	0.694444	0.398058	0.745098	0.390476	0.676768	0.75	0.68932	0.739583	0.59375	0.696078	0.408602	0.432692	0.740385
Serpin:161:a	63	371	67	7	6	0.0952381	2282	138.682	4.04044	0.68131	85.7143	0	14.2857	0	0	26	0.584867	0.863095	0.691643	0.76702	0.473161	0.699115	0.744681	0.55814	0.823529	0.818182	0.858824	0.483516	0.457944	0.721311	0.575758	0.411215	0.888889	0.444444	0.777778	0.854369	0.568627	0.87619	0.676768	0.822917	0.553398	0.666667	0.703125	0.578431	0.849462	0.846154	0.528846
AMP-binding:291:p	73	417	80	5	4	0.0547945	2280	165.591	3.78334	0.650559	60	20	20	0	0	26	0.494888	0.827381	0.360231	0.90469	0.491054	0.902655	0.37234	0.546512	0.223529	0.868687	0.941176	0.461538	0.46729	0.836066	0.59596	0.439252	0.818182	0.494949	0.944444	0.873786	0.558824	0.790476	0.949495	0.864583	0.407767	0.479167	0.359375	0.490196	0.870968	0.788462	0.461538
p450:346:v	102	463	112	6	5	0.0490196	2278	231.827	3.29665	0.629792	66.6667	0	33.3333	0	0	26	0.879346	0.545635	0.700288	0.311649	0.840954	0.221239	0.851064	0.837209	0.411765	0.393939	0.294118	0.813187	0.925234	0.393443	0.757576	0.869159	0.626263	0.828283	0.25	0.398058	0.882353	0.561905	0.262626	0.416667	0.893204	0.927083	0.703125	0.852941	0.634409	0.519231	0.798077
MFS_1:159:i	232	352	254	11	11	0.0474138	2276	525.751	2.11405	0.674521	81.8182	9.09091	9.09091	0	0	26	0.752556	0.876984	0.688761	0.487141	0.632207	0.451327	0.606383	0.802326	0.917647	0.444444	0.388235	0.692308	0.626168	0.622951	0.686869	0.579439	0.89899	0.585859	0.490741	0.902913	0.745098	0.87619	0.525253	0.53125	0.786408	0.6875	0.640625	0.745098	0.817204	0.884615	0.605769
Peptidase_M10:49:e	32	154	31	3	3	0.09375	2276	64.1664	5.14854	0.696486	66.6667	0	33.3333	0	0	26	0.615542	0.755952	0.706052	0.701967	0.701789	0.59292	0.691489	0.569767	0.811765	0.737374	0.788235	0.736264	0.682243	0.688525	0.757576	0.654206	0.888889	0.686869	0.703704	0.718447	0.647059	0.780952	0.69697	0.729167	0.61165	0.635417	0.71875	0.607843	0.752688	0.644231	0.625
7TM_GPCR_Srsx:131:t	355	257	330	15	15	0.0422535	2276	683.062	1.73641	0.660543	93.3333	0	6.66667	6.16999e-185	1.1403e-184	26	0.527607	0.509921	0.654179	0.930408	0.590457	0.911504	0.585106	0.651163	0.694118	0.959596	0.952941	0.538462	0.598131	0.918033	0.656566	0.598131	0.575758	0.555556	0.944444	0.495146	0.509804	0.552381	0.969697	0.854167	0.514563	0.46875	0.640625	0.509804	0.516129	0.413462	0.692308
7TM_GPCR_Srsx:101:k	355	257	330	18	16	0.0450704	2275	683.062	1.73578	0.674521	88.8889	5.55556	5.55556	1.23623e-30	1.49254e-30	26	0.768916	0.775794	0.648415	0.630862	0.55666	0.663717	0.521277	0.790698	0.741176	0.606061	0.752941	0.571429	0.46729	0.622951	0.626263	0.570093	0.737374	0.555556	0.527778	0.805825	0.852941	0.780952	0.686869	0.572917	0.728155	0.697917	0.71875	0.77451	0.698925	0.846154	0.644231
zf-HC5HC2H_2:64:k	50	110	51	4	4	0.08	2275	105.564	4.42968	0.906949	75	0	25	0	0	26	0.93456	0.928571	0.907781	0.854766	0.926441	0.610619	0.893617	0.988372	0.964706	0.89899	0.882353	0.868132	0.962617	0.803279	0.979798	0.878505	0.959596	0.939394	0.962963	0.912621	0.95098	0.895238	0.888889	0.947917	0.893204	0.854167	0.71875	0.990196	0.935484	0.942308	0.990385
zf-HC5HC2H:45:k	48	90	55	4	4	0.0833333	2275	113.844	4.32074	0.906949	75	0	25	0	0	26	0.93456	0.928571	0.907781	0.854766	0.926441	0.610619	0.893617	0.988372	0.964706	0.89899	0.882353	0.868132	0.962617	0.803279	0.979798	0.878505	0.959596	0.939394	0.962963	0.912621	0.95098	0.895238	0.888889	0.947917	0.893204	0.854167	0.71875	0.990196	0.935484	0.942308	0.990385
Aa_trans:49:y	35	409	41	4	4	0.114286	2275	84.8653	4.74455	0.691294	75	0	25	0	0	26	0.725971	0.847222	0.723343	0.600605	0.59841	0.575221	0.670213	0.825581	0.905882	0.69697	0.588235	0.505495	0.682243	0.52459	0.565657	0.626168	0.868687	0.59596	0.611111	0.825243	0.715686	0.771429	0.606061	0.572917	0.679612	0.635417	0.796875	0.784314	0.88172	0.894231	0.576923
Keratin_B2_2:17:c	51	45	194	14	11	0.215686	2273	401.558	2.50092	0.587061	78.5714	7.14286	14.2857	1.52539e-188	2.83402e-188	26	0.635992	0.460317	0.432277	0.944024	0.304175	0.929204	0.393617	0.534884	0.4	0.969697	0.917647	0.241758	0.299065	0.885246	0.333333	0.345794	0.434343	0.292929	0.962963	0.466019	0.72549	0.466667	0.979798	0.9375	0.640777	0.65625	0.265625	0.607843	0.537634	0.403846	0.596154
Ldl_recept_a:2:t	86	37	303	3	3	0.0348837	2259	627.175	1.84874	0.642971	66.6667	0	33.3333	0	0	26	0.795501	0.771825	0.910663	0.128593	0.856859	0.106195	0.925532	0.872093	0.952941	0.0808081	0.0705882	0.901099	0.850467	0.377049	0.858586	0.82243	0.767677	0.858586	0.0648148	0.796117	0.77451	0.761905	0.0707071	0.229167	0.737864	0.78125	0.890625	0.823529	0.806452	0.730769	0.875
PMG:64:t	15	180	14	4	4	0.266667	2255	28.9784	6.28201	0.670927	75	0	25	0	0	26	0.617587	0.910714	0.587896	0.571861	0.66998	0.637168	0.574468	0.627907	0.576471	0.626263	0.588235	0.681319	0.616822	0.639344	0.727273	0.626168	0.89899	0.707071	0.416667	0.912621	0.647059	0.980952	0.525253	0.604167	0.601942	0.65625	0.640625	0.558824	0.935484	0.826923	0.576923
Trypsin:89:i	210	220	224	13	13	0.0619048	2255	463.654	2.28201	0.682508	92.3077	0	7.69231	0	0	26	0.664622	0.56746	0.729107	0.782148	0.652087	0.787611	0.776596	0.674419	0.717647	0.59596	0.870588	0.615385	0.607477	0.885246	0.626263	0.672897	0.545455	0.737374	0.898148	0.61165	0.558824	0.580952	0.727273	0.75	0.747573	0.729167	0.71875	0.617647	0.537634	0.557692	0.701923
7tm_4:62:s	421	144	421	37	36	0.0855107	2250	871.421	1.36848	0.520367	83.7838	8.10811	8.10811	3.43433e-150	6.01128e-150	26	0.267894	0.490079	0.348703	0.960666	0.335984	0.964602	0.361702	0.22093	0.211765	0.979798	0.976471	0.362637	0.411215	0.918033	0.242424	0.317757	0.393939	0.343434	0.953704	0.640777	0.284314	0.504762	0.989899	0.927083	0.242718	0.34375	0.3125	0.245098	0.301075	0.586538	0.471154
7tm_4:85:l	421	144	421	23	22	0.0522565	2250	871.421	1.36848	0.64976	73.913	21.7391	4.34783	3.10054e-155	5.47385e-155	26	0.541922	0.605159	0.642651	0.721634	0.709742	0.769912	0.680851	0.569767	0.670588	0.707071	0.611765	0.736264	0.719626	0.770492	0.686869	0.64486	0.59596	0.767677	0.685185	0.640777	0.490196	0.638095	0.757576	0.75	0.563107	0.635417	0.59375	0.460784	0.612903	0.538462	0.615385
7TM_GPCR_Srsx:47:v	355	257	330	18	18	0.0507042	2249	683.062	1.7192	0.624601	88.8889	0	11.1111	4.31456e-18	4.86841e-18	26	0.601227	0.166667	0.775216	0.730711	0.862823	0.814159	0.819149	0.581395	0.670588	0.79798	0.788235	0.824176	0.869159	0.622951	0.888889	0.850467	0.151515	0.878788	0.638889	0.194175	0.578431	0.180952	0.69697	0.71875	0.592233	0.625	0.734375	0.627451	0.11828	0.182692	0.846154
Cystatin:15:e	24	94	31	6	5	0.208333	2244	64.1664	5.12811	0.669329	66.6667	16.6667	16.6667	0	0	26	0.803681	0.751984	0.697406	0.394856	0.797217	0.371681	0.670213	0.744186	0.517647	0.373737	0.294118	0.824176	0.813084	0.622951	0.717172	0.813084	0.737374	0.818182	0.435185	0.757282	0.803922	0.752381	0.313131	0.427083	0.825243	0.8125	0.78125	0.823529	0.709677	0.798077	0.817308
7tm_4:40:e	421	144	421	30	27	0.064133	2244	871.421	1.36463	0.606629	80	16.6667	3.33333	5.99424e-79	8.83029e-79	26	0.456033	0.418651	0.668588	0.888048	0.528827	0.929204	0.691489	0.523256	0.705882	0.868687	0.929412	0.56044	0.457944	0.868852	0.585859	0.439252	0.40404	0.616162	0.898148	0.436893	0.431373	0.447619	0.828283	0.885417	0.436893	0.458333	0.609375	0.441176	0.322581	0.471154	0.653846
Ldl_recept_b:14:i	28	42	173	7	4	0.142857	2244	358.09	2.64768	0.621406	85.7143	0	14.2857	0	0	26	0.364008	0.761905	0.475504	0.965204	0.379722	0.946903	0.5	0.418605	0.4	0.989899	0.964706	0.461538	0.373832	0.95082	0.393939	0.28972	0.727273	0.393939	0.972222	0.805825	0.284314	0.771429	1	0.927083	0.427184	0.354167	0.453125	0.343137	0.666667	0.826923	0.528846
VWD:51:a	33	159	94	5	4	0.121212	2243	194.569	3.52707	0.655351	80	0	20	0	0	26	0.515337	0.436508	0.619597	0.931921	0.671968	0.955752	0.659574	0.5	0.541176	0.909091	0.929412	0.725275	0.64486	0.885246	0.747475	0.514019	0.373737	0.747475	0.944444	0.504854	0.529412	0.485714	0.949495	0.927083	0.514563	0.552083	0.5625	0.480392	0.268817	0.528846	0.682692
Glyco_transf_10:158:e	16	350	16	3	3	0.1875	2243	33.1182	6.08166	0.676518	66.6667	0	33.3333	0	0	26	0.668712	0.803571	0.809798	0.496218	0.701789	0.566372	0.755319	0.686047	0.964706	0.505051	0.388235	0.637363	0.71028	0.557377	0.737374	0.700935	0.757576	0.717172	0.398148	0.873786	0.598039	0.828571	0.515152	0.552083	0.640777	0.6875	0.890625	0.735294	0.72043	0.826923	0.682692
Defensin_beta_2:1:k	29	30	29	5	5	0.172414	2242	60.0266	5.22304	0.678115	80	0	20	0	0	26	0.817996	0.599206	0.596542	0.556732	0.836978	0.530973	0.680851	0.813953	0.423529	0.656566	0.552941	0.813187	0.803738	0.622951	0.858586	0.850467	0.606061	0.858586	0.527778	0.621359	0.833333	0.533333	0.474747	0.5625	0.834951	0.8125	0.5625	0.794118	0.591398	0.644231	0.682692
LRR_4:41:a	442	44	419	7	6	0.0135747	2240	867.282	1.36893	0.632588	57.1429	14.2857	28.5714	0	0	26	0.603272	0.815476	0.795389	0.337368	0.753479	0.380531	0.765957	0.581395	0.788235	0.262626	0.305882	0.824176	0.71028	0.442623	0.787879	0.672897	0.787879	0.787879	0.277778	0.796117	0.529412	0.809524	0.30303	0.427083	0.68932	0.666667	0.90625	0.54902	0.903226	0.788462	0.759615
Filament:219:t	104	312	102	8	8	0.0769231	2240	211.128	3.40731	0.66853	87.5	0	12.5	0	0	26	0.815951	0.335317	0.613833	0.803328	0.719682	0.814159	0.659574	0.790698	0.447059	0.858586	0.847059	0.67033	0.719626	0.836066	0.808081	0.719626	0.353535	0.676768	0.722222	0.368932	0.813725	0.257143	0.787879	0.78125	0.805825	0.8125	0.609375	0.852941	0.344086	0.355769	0.711538
DUF1986:91:v	54	267	56	6	6	0.111111	2239	115.914	4.27173	0.68131	83.3333	0	16.6667	0	0	26	0.664622	0.56746	0.729107	0.77761	0.652087	0.787611	0.776596	0.674419	0.717647	0.59596	0.858824	0.615385	0.607477	0.885246	0.626263	0.672897	0.545455	0.737374	0.898148	0.61165	0.558824	0.580952	0.727273	0.729167	0.747573	0.729167	0.71875	0.617647	0.537634	0.557692	0.701923
zf-C3HC4_2:8:l	282	39	285	6	6	0.0212766	2236	589.917	1.92234	0.676118	66.6667	16.6667	16.6667	0	0	26	0.760736	0.736111	0.677233	0.494705	0.771372	0.442478	0.691489	0.790698	0.623529	0.585859	0.564706	0.747253	0.813084	0.491803	0.787879	0.785047	0.707071	0.717172	0.472222	0.834951	0.784314	0.72381	0.363636	0.5625	0.737864	0.65625	0.640625	0.833333	0.655914	0.75	0.730769
Integrin_alpha2:173:s	40	457	41	5	5	0.125	2236	84.8653	4.7196	0.603834	40	40	20	0	0	26	0.462168	0.134921	0.631124	0.934947	0.757455	0.893805	0.776596	0.453488	0.376471	0.909091	0.941176	0.769231	0.775701	0.95082	0.565657	0.831776	0.111111	0.838384	0.981481	0.165049	0.392157	0.152381	0.888889	0.989583	0.485437	0.520833	0.515625	0.460784	0.129032	0.115385	0.778846
RabGAP-TBC:38:l	118	214	117	5	4	0.0338983	2236	242.176	3.20679	0.826278	80	0	20	0	0	26	0.885481	0.847222	0.884726	0.665658	0.918489	0.654867	0.851064	0.860465	0.941176	0.707071	0.552941	0.879121	0.915888	0.639344	0.888889	0.943925	0.89899	0.959596	0.675926	0.864078	0.852941	0.828571	0.686869	0.71875	0.92233	0.885417	0.90625	0.901961	0.817204	0.826923	0.855769
zf-C3HC4_3:12:e	240	50	242	6	6	0.025	2235	500.912	2.15765	0.675719	66.6667	16.6667	16.6667	0	0	26	0.760736	0.736111	0.677233	0.493192	0.771372	0.442478	0.691489	0.790698	0.623529	0.585859	0.552941	0.747253	0.813084	0.491803	0.787879	0.785047	0.707071	0.717172	0.472222	0.834951	0.784314	0.72381	0.363636	0.5625	0.737864	0.65625	0.640625	0.833333	0.655914	0.75	0.730769
BTB:28:a	223	111	239	7	7	0.0313901	2233	494.702	2.17435	0.664537	71.4286	0	28.5714	0	0	26	0.652352	0.757937	0.674352	0.624811	0.628231	0.60177	0.712766	0.686047	0.729412	0.606061	0.494118	0.615385	0.598131	0.639344	0.79798	0.542056	0.787879	0.59596	0.638889	0.737864	0.656863	0.790476	0.727273	0.65625	0.660194	0.65625	0.671875	0.607843	0.913978	0.576923	0.596154
Cadherin_2:57:l	165	84	127	4	4	0.0242424	2227	262.875	3.08265	0.633786	75	0	25	0	0	26	0.811861	0.876984	0.599424	0.199697	0.811133	0.20354	0.702128	0.837209	0.411765	0.282828	0.129412	0.791209	0.82243	0.278689	0.757576	0.841121	0.909091	0.838384	0.157407	0.893204	0.794118	0.87619	0.131313	0.239583	0.796117	0.760417	0.5	0.872549	0.83871	0.865385	0.721154
VWA_2:83:a	153	172	199	5	5	0.0326797	2223	411.907	2.43212	0.647764	80	0	20	0	0	26	0.703476	0.884921	0.769452	0.225416	0.827038	0.159292	0.734043	0.651163	0.8	0.262626	0.211765	0.813187	0.82243	0.311475	0.858586	0.859813	0.89899	0.777778	0.157407	0.912621	0.617647	0.895238	0.20202	0.322917	0.737864	0.78125	0.828125	0.72549	0.903226	0.817308	0.740385
LRR_5:70:t	121	129	274	14	12	0.0991736	2222	567.148	1.97006	0.663738	85.7143	7.14286	7.14286	0	0	26	0.715746	0.720238	0.74928	0.502269	0.709742	0.486726	0.765957	0.709302	0.729412	0.484848	0.529412	0.747253	0.663551	0.557377	0.737374	0.672897	0.787879	0.737374	0.518519	0.650485	0.686275	0.752381	0.555556	0.40625	0.786408	0.729167	0.75	0.666667	0.763441	0.653846	0.75
VWA:82:g	145	178	243	4	3	0.0206897	2221	502.982	2.14263	0.647764	75	0	25	0	0	26	0.703476	0.884921	0.769452	0.225416	0.827038	0.159292	0.734043	0.651163	0.8	0.262626	0.211765	0.813187	0.82243	0.311475	0.858586	0.859813	0.89899	0.777778	0.157407	0.912621	0.617647	0.895238	0.20202	0.322917	0.737864	0.78125	0.828125	0.72549	0.903226	0.817308	0.740385
7TM_GPCR_Srsx:255:e	355	257	330	9	8	0.0225352	2216	683.062	1.69787	0.638578	66.6667	11.1111	22.2222	0	0	26	0.613497	0.470238	0.579251	0.747352	0.729622	0.823009	0.638298	0.674419	0.623529	0.59596	0.741176	0.714286	0.728972	0.721311	0.69697	0.785047	0.40404	0.717172	0.814815	0.456311	0.637255	0.495238	0.747475	0.760417	0.592233	0.625	0.453125	0.54902	0.451613	0.538462	0.567308
C2-set_2:31:r	436	89	181	9	9	0.0206422	2216	374.649	2.56435	0.65655	77.7778	0	22.2222	0	0	26	0.595092	0.511905	0.680115	0.739788	0.735586	0.628319	0.712766	0.662791	0.647059	0.89899	0.658824	0.769231	0.719626	0.770492	0.787879	0.719626	0.545455	0.686869	0.768519	0.533981	0.568627	0.514286	0.717172	0.75	0.563107	0.5625	0.609375	0.627451	0.462366	0.5	0.721154
p450:214:k	102	463	112	5	4	0.0392157	2211	231.827	3.25358	0.663339	80	0	20	0	0	26	0.584867	0.819444	0.743516	0.626324	0.576541	0.539823	0.670213	0.674419	0.905882	0.515152	0.705882	0.615385	0.616822	0.754098	0.515152	0.514019	0.808081	0.626263	0.638889	0.854369	0.578431	0.838095	0.646465	0.65625	0.592233	0.5	0.765625	0.588235	0.731183	0.855769	0.663462
SET:150:d	97	162	94	3	3	0.0309278	2208	194.569	3.50439	0.680911	66.6667	0	33.3333	0	0	26	0.711656	0.779762	0.720461	0.652042	0.562624	0.539823	0.606383	0.686047	0.905882	0.79798	0.6	0.56044	0.504673	0.721311	0.676768	0.626168	0.787879	0.444444	0.694444	0.68932	0.72549	0.828571	0.626263	0.614583	0.747573	0.729167	0.765625	0.666667	0.752688	0.836538	0.644231
TAS2R:7:v	31	303	31	3	3	0.0967742	2205	64.1664	5.10282	0.661342	33.3333	33.3333	33.3333	0	0	26	0.664622	0.894841	0.772334	0.372163	0.727634	0.327434	0.787234	0.709302	0.776471	0.333333	0.258824	0.659341	0.794393	0.590164	0.707071	0.747664	0.848485	0.717172	0.398148	0.951456	0.705882	0.895238	0.313131	0.458333	0.660194	0.635417	0.78125	0.617647	0.870968	0.903846	0.75
EF-hand_8:38:g	202	54	334	9	8	0.039604	2204	691.341	1.67265	0.620607	77.7778	11.1111	11.1111	0	0	26	0.846626	0.886905	0.596542	0.121029	0.807157	0.0973451	0.659574	0.883721	0.4	0.10101	0.141176	0.813187	0.859813	0.262295	0.737374	0.841121	0.929293	0.777778	0.0277778	0.893204	0.862745	0.847619	0.10101	0.1875	0.834951	0.822917	0.59375	0.833333	0.892473	0.875	0.701923
Carb_anhydrase:27:i	27	256	27	3	3	0.111111	2203	55.8869	5.30082	0.661342	66.6667	0	33.3333	0	0	26	0.625767	0.676587	0.752161	0.491679	0.840954	0.557522	0.787234	0.581395	0.776471	0.505051	0.494118	0.846154	0.869159	0.57377	0.878788	0.850467	0.545455	0.757576	0.37963	0.76699	0.568627	0.72381	0.393939	0.572917	0.640777	0.666667	0.65625	0.666667	0.688172	0.653846	0.759615
Filament:301:t	104	312	102	7	7	0.0673077	2198	211.128	3.38	0.640974	71.4286	0	28.5714	2.25936219843e-320	5.04193991581e-320	26	0.484663	0.619048	0.680115	0.6823	0.733598	0.619469	0.648936	0.55814	0.835294	0.737374	0.623529	0.78022	0.691589	0.688525	0.777778	0.747664	0.575758	0.676768	0.694444	0.61165	0.460784	0.6	0.69697	0.71875	0.514563	0.552083	0.671875	0.352941	0.623656	0.682692	0.586538
VWA:39:r	145	178	243	13	9	0.062069	2195	502.982	2.12564	0.648962	92.3077	0	7.69231	0	0	26	0.683027	0.718254	0.67147	0.355522	0.916501	0.265487	0.702128	0.697674	0.541176	0.353535	0.223529	0.923077	0.915888	0.557377	0.949495	0.841121	0.727273	0.959596	0.407407	0.61165	0.627451	0.742857	0.292929	0.458333	0.708738	0.666667	0.625	0.715686	0.870968	0.653846	0.778846
Peptidase_M14:81:e	44	279	50	3	3	0.0681818	2194	103.494	4.40594	0.676917	66.6667	0	33.3333	0	0	26	0.638037	0.654762	0.463977	0.791225	0.733598	0.840708	0.553191	0.55814	0.188235	0.868687	0.847059	0.736264	0.803738	0.737705	0.757576	0.682243	0.656566	0.686869	0.703704	0.68932	0.558824	0.67619	0.686869	0.84375	0.76699	0.625	0.375	0.666667	0.688172	0.567308	0.663462
ABC_membrane:179:a	69	275	109	9	8	0.115942	2192	225.617	3.2803	0.571885	77.7778	11.1111	11.1111	0	0	24	0.871166	0.779762	0.70317	0.0378215	0.683897	0.00884956	0.734043	0.872093	0.705882	0.030303	0.0352941	0.67033	0.654206	0.163934	0.727273	0.663551	0.717172	0.707071	0	0.805825	0.862745	0.771429	0	0.0833333	0.893204	0.84375	0.71875	0.882353	0.806452	0.798077	0.663462
GST_C:23:e	39	95	35	3	3	0.0769231	2189	72.446	4.91722	0.474441	33.3333	0	66.6667	0	0	26	0.372188	0.775794	0.645533	0.110439	0.632207	0.00884956	0.638298	0.313953	0.670588	0.181818	0.0941176	0.615385	0.700935	0.278689	0.545455	0.635514	0.838384	0.656566	0.0555556	0.796117	0.421569	0.780952	0.0606061	0.177083	0.330097	0.395833	0.640625	0.392157	0.774194	0.692308	0.634615
MT:186:p	24	344	26	3	3	0.125	2185	53.817	5.34343	0.621406	66.6667	0	33.3333	0	0	26	0.822086	0.90873	0.708934	0.143722	0.705765	0.0884956	0.765957	0.790698	0.752941	0.121212	0.152941	0.692308	0.663551	0.442623	0.787879	0.672897	0.959596	0.717172	0.111111	0.854369	0.862745	0.885714	0.0707071	0.145833	0.834951	0.75	0.671875	0.862745	0.978495	0.875	0.644231
Actin:239:a	40	393	42	8	3	0.075	2181	86.9351	4.64891	0.378594	25	25	50	0	0	26	0.204499	0.329365	0.322767	0.655068	0.272366	0.699115	0.329787	0.267442	0.282353	0.575758	0.635294	0.318681	0.271028	0.557377	0.242424	0.28972	0.292929	0.242424	0.694444	0.368932	0.196078	0.32381	0.666667	0.708333	0.174757	0.166667	0.328125	0.22549	0.290323	0.365385	0.346154
Trypsin:48:s	210	220	224	8	6	0.0285714	2179	463.654	2.23255	0.604633	75	0	25	0	0	26	0.453988	0.902778	0.582133	0.621785	0.445328	0.539823	0.638298	0.546512	0.670588	0.535354	0.647059	0.461538	0.401869	0.557377	0.474747	0.523364	0.848485	0.363636	0.675926	0.92233	0.480392	0.87619	0.666667	0.71875	0.495146	0.302083	0.53125	0.45098	0.946237	0.923077	0.490385
p450:375:e	102	463	112	6	6	0.0588235	2178	231.827	3.23188	0.582268	66.6667	16.6667	16.6667	0	0	26	0.339468	0.204365	0.559078	0.963691	0.71173	0.99115	0.553191	0.325581	0.329412	0.979798	0.964706	0.703297	0.841121	0.868852	0.515152	0.757009	0.282828	0.727273	0.981481	0.165049	0.284314	0.209524	0.979798	0.9375	0.368932	0.375	0.65625	0.343137	0.172043	0.192308	0.692308
UDPGT:19:i	41	500	47	3	3	0.0731707	2178	97.2846	4.48465	0.642173	66.6667	0	33.3333	0	0	26	0.693252	0.234127	0.70317	0.927383	0.584493	0.911504	0.680851	0.697674	0.729412	0.949495	0.941176	0.549451	0.579439	0.868852	0.636364	0.542056	0.171717	0.616162	0.925926	0.213592	0.735294	0.219048	0.949495	0.927083	0.679612	0.71875	0.671875	0.637255	0.290323	0.278846	0.721154
C1-set:19:g	292	83	235	8	7	0.0239726	2176	486.423	2.1614	0.646965	87.5	0	12.5	3.99589e-231	7.94034e-231	26	0.595092	0.876984	0.507205	0.80938	0.349901	0.884956	0.542553	0.662791	0.529412	0.666667	0.882353	0.406593	0.476636	0.721311	0.151515	0.373832	0.858586	0.333333	0.925926	0.883495	0.607843	0.904762	0.777778	0.760417	0.563107	0.541667	0.390625	0.607843	0.967742	0.778846	0.528846
Kazal_2:41:s	94	42	199	3	3	0.0319149	2174	411.907	2.39996	0.664137	66.6667	0	33.3333	0	0	26	0.781186	0.738095	0.838617	0.364599	0.749503	0.221239	0.787234	0.837209	0.964706	0.393939	0.282353	0.813187	0.785047	0.57377	0.707071	0.71028	0.828283	0.737374	0.305556	0.708738	0.764706	0.628571	0.363636	0.510417	0.76699	0.791667	0.875	0.754902	0.774194	0.759615	0.759615
GPS:42:v	90	44	90	4	4	0.0444444	2174	186.29	3.54473	0.603435	50	0	50	0	0	26	0.550102	0.593254	0.489914	0.859304	0.407555	0.858407	0.425532	0.5	0.670588	0.848485	0.847059	0.428571	0.448598	0.868852	0.323232	0.457944	0.676768	0.373737	0.916667	0.572816	0.529412	0.6	0.848485	0.822917	0.572816	0.520833	0.484375	0.617647	0.688172	0.442308	0.403846
MFS_1:139:l	232	352	254	7	7	0.0301724	2165	525.751	2.04192	0.669728	85.7143	0	14.2857	0	0	26	0.799591	0.771825	0.70317	0.505295	0.634195	0.504425	0.670213	0.72093	0.894118	0.434343	0.482353	0.571429	0.64486	0.557377	0.585859	0.616822	0.757576	0.747475	0.518519	0.776699	0.813725	0.828571	0.545455	0.510417	0.815534	0.770833	0.546875	0.862745	0.634409	0.846154	0.673077
C2-set_2:53:e	436	89	181	13	13	0.0298165	2164	374.649	2.53009	0.654153	76.9231	15.3846	7.69231	0	0	26	0.689162	0.65873	0.720461	0.618759	0.616302	0.814159	0.691489	0.825581	0.788235	0.474747	0.788235	0.659341	0.64486	0.590164	0.575758	0.570093	0.717172	0.636364	0.592593	0.669903	0.686275	0.552381	0.484848	0.572917	0.621359	0.625	0.84375	0.705882	0.602151	0.75	0.615385
Sugar_tr:156:i	105	451	112	5	5	0.047619	2163	231.827	3.22191	0.669728	80	0	20	0	0	26	0.799591	0.771825	0.70317	0.505295	0.634195	0.504425	0.670213	0.72093	0.894118	0.434343	0.482353	0.571429	0.64486	0.557377	0.585859	0.616822	0.757576	0.747475	0.518519	0.776699	0.813725	0.828571	0.545455	0.510417	0.815534	0.770833	0.546875	0.862745	0.634409	0.846154	0.673077
LBP_BPI_CETP:75:i	21	164	20	3	3	0.142857	2161	41.3977	5.70601	0.663339	66.6667	0	33.3333	0	0	26	0.633947	0.418651	0.746398	0.785174	0.719682	0.761062	0.776596	0.662791	0.717647	0.828283	0.788235	0.67033	0.691589	0.770492	0.79798	0.757009	0.383838	0.676768	0.740741	0.436893	0.578431	0.380952	0.79798	0.8125	0.747573	0.625	0.8125	0.558824	0.44086	0.451923	0.701923
7tm_4:100:C	421	144	421	32	31	0.0736342	2158	871.421	1.30825	0.651358	90.625	6.25	3.125	4.94065645841e-324	9.88131291682e-324	26	0.625767	0.426587	0.608069	0.797277	0.739563	0.734513	0.723404	0.662791	0.458824	0.767677	0.823529	0.747253	0.682243	0.819672	0.828283	0.682243	0.525253	0.767677	0.898148	0.38835	0.509804	0.419048	0.747475	0.802083	0.679612	0.604167	0.546875	0.676471	0.430108	0.375	0.663462
7TM_GPCR_Srsx:198:f	355	257	330	14	14	0.0394366	2155	683.062	1.6576	0.596246	85.7143	0	14.2857	0	0	26	0.707566	0.394841	0.772334	0.387292	0.842942	0.256637	0.734043	0.744186	0.776471	0.484848	0.270588	0.879121	0.775701	0.622951	0.878788	0.775701	0.393939	0.919192	0.324074	0.378641	0.676471	0.447619	0.444444	0.40625	0.640777	0.75	0.796875	0.735294	0.397849	0.355769	0.788462
TPR_8:17:y	187	34	429	5	5	0.026738	2154	887.98	1.27842	0.641374	80	0	20	0	0	26	0.807771	0.464286	0.717579	0.428139	0.884692	0.292035	0.744681	0.802326	0.411765	0.484848	0.423529	0.835165	0.897196	0.557377	0.909091	0.906542	0.525253	0.868687	0.407407	0.446602	0.813725	0.428571	0.353535	0.552083	0.796117	0.770833	0.84375	0.852941	0.483871	0.442308	0.865385
Keratin_B2_2:32:c	51	45	194	14	13	0.254902	2154	401.558	2.42334	0.549121	71.4286	7.14286	21.4286	1.23544e-93	1.90179e-93	26	0.372188	0.674603	0.596542	0.697428	0.367793	0.681416	0.510638	0.418605	0.835294	0.747475	0.717647	0.362637	0.373832	0.540984	0.313131	0.336449	0.686869	0.454545	0.703704	0.679612	0.372549	0.685714	0.727273	0.708333	0.330097	0.385417	0.5625	0.362745	0.612903	0.701923	0.5
C8:63:k	22	74	82	6	3	0.136364	2150	169.731	3.66302	0.678514	66.6667	0	33.3333	0	0	26	0.676892	0.740079	0.706052	0.606657	0.693837	0.451327	0.702128	0.674419	0.611765	0.646465	0.647059	0.758242	0.682243	0.622951	0.767677	0.616822	0.707071	0.656566	0.703704	0.718447	0.666667	0.752381	0.575758	0.625	0.669903	0.645833	0.734375	0.72549	0.763441	0.759615	0.769231
TAS2R:149:i	31	303	31	3	3	0.0967742	2149	64.1664	5.0657	0.606629	66.6667	0	33.3333	0	0	26	0.850716	0.936508	0.610951	0.163389	0.61829	0.150442	0.62766	0.848837	0.564706	0.141414	0.0941176	0.615385	0.635514	0.295082	0.565657	0.719626	0.959596	0.545455	0.175926	0.970874	0.901961	0.904762	0.181818	0.145833	0.854369	0.864583	0.734375	0.784314	0.913978	0.932692	0.557692
PH:100:k	468	104	469	8	7	0.0149573	2148	970.776	1.14578	0.646565	87.5	0	12.5	0	0	26	0.754601	0.89881	0.639769	0.517398	0.463221	0.522124	0.574468	0.755814	0.823529	0.424242	0.517647	0.395604	0.448598	0.442623	0.494949	0.514019	0.89899	0.454545	0.537037	0.864078	0.696078	0.914286	0.575758	0.572917	0.679612	0.802083	0.796875	0.843137	0.935484	0.884615	0.451923
TAS2R:241:l	31	303	31	4	4	0.129032	2147	64.1664	5.06436	0.606629	75	0	25	0	0	26	0.852761	0.936508	0.613833	0.160363	0.61829	0.150442	0.62766	0.848837	0.564706	0.232323	0.0823529	0.615385	0.635514	0.245902	0.565657	0.719626	0.959596	0.545455	0.166667	0.970874	0.901961	0.904762	0.131313	0.135417	0.854369	0.875	0.734375	0.784314	0.913978	0.932692	0.567308
IL6Ra-bind:2:v	50	99	47	3	3	0.06	2146	97.2846	4.4633	0.669329	66.6667	0	33.3333	0	0	26	0.832311	0.654762	0.636888	0.647504	0.576541	0.690265	0.680851	0.825581	0.658824	0.737374	0.635294	0.637363	0.588785	0.688525	0.424242	0.626168	0.727273	0.606061	0.666667	0.650485	0.852941	0.666667	0.515152	0.604167	0.84466	0.760417	0.609375	0.872549	0.763441	0.480769	0.596154
p450:188:s	102	463	112	7	7	0.0686275	2139	231.827	3.20582	0.619808	71.4286	14.2857	14.2857	0	0	26	0.570552	0.130952	0.78098	0.759455	0.862823	0.814159	0.776596	0.546512	0.705882	0.828283	0.764706	0.879121	0.859813	0.852459	0.858586	0.869159	0.171717	0.848485	0.638889	0.126214	0.539216	0.142857	0.69697	0.760417	0.572816	0.5625	0.796875	0.627451	0.107527	0.105769	0.836538
TUDOR:33:k	33	122	81	7	4	0.121212	2136	167.661	3.6713	0.648163	71.4286	14.2857	14.2857	0	0	26	0.867076	0.575397	0.659942	0.602118	0.560636	0.451327	0.638298	0.860465	0.717647	0.585859	0.576471	0.604396	0.570093	0.639344	0.525253	0.570093	0.535354	0.535354	0.666667	0.514563	0.852941	0.571429	0.737374	0.583333	0.84466	0.864583	0.671875	0.911765	0.612903	0.644231	0.625
7tm_4:99:t	421	144	421	40	40	0.0950119	2128	871.421	1.28806	0.563898	80	10	10	9.66825e-221	1.89763e-220	26	0.300613	0.623016	0.62536	0.827534	0.371769	0.831858	0.585106	0.290698	0.682353	0.868687	0.811765	0.417582	0.336449	0.803279	0.383838	0.28972	0.676768	0.444444	0.787037	0.650485	0.352941	0.628571	0.848485	0.833333	0.213592	0.333333	0.6875	0.313725	0.655914	0.509615	0.576923
zf-met:14:s	244	25	326	5	5	0.0204918	2125	674.782	1.65497	0.669728	80	0	20	0	0	26	0.674847	0.64881	0.654179	0.729198	0.61829	0.752212	0.638298	0.674419	0.682353	0.707071	0.776471	0.637363	0.588785	0.721311	0.727273	0.588785	0.616162	0.555556	0.75	0.650485	0.676471	0.6	0.717172	0.677083	0.669903	0.708333	0.578125	0.647059	0.612903	0.759615	0.692308
Sugar_tr:212:k	105	451	112	6	6	0.0571429	2124	231.827	3.19566	0.659345	83.3333	0	16.6667	0	0	26	0.791411	0.77381	0.691643	0.478064	0.632207	0.469027	0.670213	0.72093	0.894118	0.424242	0.4	0.571429	0.64486	0.52459	0.585859	0.616822	0.757576	0.737374	0.481481	0.776699	0.803922	0.828571	0.545455	0.510417	0.796117	0.770833	0.53125	0.852941	0.645161	0.846154	0.644231
CARD:24:y	67	85	70	3	3	0.0447761	2120	144.892	3.87102	0.647364	33.3333	33.3333	33.3333	0	0	26	0.803681	0.569444	0.74928	0.472012	0.733598	0.442478	0.829787	0.837209	0.8	0.393939	0.447059	0.769231	0.803738	0.639344	0.646465	0.738318	0.494949	0.707071	0.453704	0.621359	0.715686	0.619048	0.484848	0.510417	0.815534	0.84375	0.765625	0.813725	0.505376	0.596154	0.625
7tm_2:107:f	134	243	135	5	5	0.0373134	2118	279.434	2.92212	0.666134	80	0	20	0	0	26	0.635992	0.684524	0.648415	0.658094	0.699801	0.654867	0.712766	0.697674	0.576471	0.565657	0.670588	0.67033	0.691589	0.622951	0.656566	0.738318	0.676768	0.737374	0.648148	0.718447	0.676471	0.742857	0.717172	0.71875	0.640777	0.604167	0.65625	0.568627	0.55914	0.711538	0.644231
Mito_carr:40:a	101	96	259	8	7	0.0693069	2111	536.1	1.97735	0.667732	87.5	0	12.5	0	0	26	0.611452	0.65873	0.688761	0.701967	0.671968	0.725664	0.648936	0.651163	0.752941	0.656566	0.717647	0.78022	0.607477	0.639344	0.747475	0.579439	0.575758	0.666667	0.712963	0.708738	0.666667	0.571429	0.777778	0.65625	0.533981	0.614583	0.6875	0.598039	0.645161	0.788462	0.673077
TSP_1:21:q	111	49	439	14	10	0.0900901	2111	908.679	1.21608	0.631789	85.7143	7.14286	7.14286	0	0	26	0.539877	0.420635	0.778098	0.580938	0.898608	0.548673	0.787234	0.581395	0.752941	0.575758	0.505882	0.835165	0.943925	0.655738	0.949495	0.943925	0.464646	0.808081	0.611111	0.417476	0.470588	0.4	0.585859	0.604167	0.563107	0.604167	0.75	0.490196	0.397849	0.423077	0.807692
Trypsin:155:a	210	220	224	10	9	0.0428571	2110	463.654	2.18612	0.636981	80	10	10	0	0	26	0.793456	0.829365	0.755043	0.326778	0.61829	0.265487	0.819149	0.825581	0.847059	0.20202	0.294118	0.659341	0.588785	0.459016	0.505051	0.672897	0.79798	0.666667	0.388889	0.834951	0.784314	0.8	0.343434	0.385417	0.805825	0.8125	0.71875	0.745098	0.817204	0.894231	0.644231
TNFR_c6:19:s	42	39	68	3	3	0.0714286	2108	140.752	3.90465	0.601837	66.6667	0	33.3333	0	0	26	0.521472	0.0555556	0.608069	0.922844	0.801193	0.884956	0.648936	0.406977	0.352941	0.939394	0.929412	0.747253	0.785047	0.918033	0.858586	0.82243	0.0606061	0.787879	0.953704	0.0485437	0.509804	0.047619	0.909091	0.927083	0.533981	0.59375	0.671875	0.54902	0.11828	0.00961538	0.740385
Glyco_hydro_18:86:s	16	343	17	3	3	0.1875	2107	35.188	5.90396	0.619409	33.3333	0	66.6667	0	0	26	0.597137	0.589286	0.62536	0.658094	0.616302	0.707965	0.691489	0.651163	0.623529	0.535354	0.658824	0.604396	0.672897	0.770492	0.585859	0.588785	0.585859	0.626263	0.722222	0.563107	0.627451	0.609524	0.575758	0.666667	0.582524	0.552083	0.59375	0.578431	0.569892	0.615385	0.586538
ABC2_membrane_3:234:p	32	344	57	3	3	0.09375	2104	117.983	4.15648	0.640974	66.6667	0	33.3333	0	0	26	0.591002	0.878968	0.62536	0.568835	0.55666	0.548673	0.617021	0.639535	0.564706	0.575758	0.623529	0.505495	0.560748	0.639344	0.585859	0.53271	0.858586	0.59596	0.518519	0.941748	0.519608	0.866667	0.505051	0.614583	0.669903	0.53125	0.734375	0.598039	0.817204	0.903846	0.615385
Filament:286:q	104	312	102	3	3	0.0288462	2103	211.128	3.31626	0.66853	66.6667	0	33.3333	0	0	26	0.652352	0.672619	0.521614	0.655068	0.799205	0.477876	0.56383	0.662791	0.329412	0.737374	0.588235	0.857143	0.766355	0.672131	0.737374	0.785047	0.616162	0.858586	0.694444	0.718447	0.666667	0.590476	0.747475	0.6875	0.669903	0.645833	0.53125	0.617647	0.645161	0.788462	0.634615
Histone:53:l	73	75	72	5	5	0.0684932	2103	149.032	3.81876	0.817492	80	0	20	0	0	26	0.840491	0.791667	0.913545	0.807867	0.767396	0.787611	0.861702	0.744186	1	0.838384	0.752941	0.78022	0.766355	0.803279	0.737374	0.757009	0.747475	0.79798	0.824074	0.786408	0.911765	0.8	0.808081	0.833333	0.873786	0.78125	0.953125	0.872549	0.763441	0.855769	0.865385
Methyltransf_23:119:s	35	161	29	3	3	0.0857143	2103	60.0266	5.1307	0.654553	66.6667	0	33.3333	0	0	26	0.664622	0.666667	0.628242	0.791225	0.471173	0.769912	0.617021	0.639535	0.564706	0.818182	0.764706	0.494505	0.46729	0.803279	0.474747	0.523364	0.727273	0.393939	0.759259	0.718447	0.637255	0.657143	0.828283	0.802083	0.631068	0.635417	0.703125	0.77451	0.55914	0.663462	0.644231
Filamin:88:v	28	101	304	6	3	0.107143	2102	629.245	1.74007	0.615415	83.3333	0	16.6667	0	0	26	0.406953	0.732143	0.466859	0.922844	0.399602	0.893805	0.37234	0.383721	0.505882	0.969697	0.905882	0.362637	0.411215	0.885246	0.40404	0.420561	0.646465	0.393939	0.944444	0.757282	0.5	0.742857	0.929293	0.916667	0.398058	0.25	0.578125	0.490196	0.688172	0.817308	0.451923
Filament:175:r	104	312	102	11	7	0.0673077	2101	211.128	3.31488	0.61262	63.6364	27.2727	9.09091	0	0	26	0.480573	0.251984	0.708934	0.718608	0.89662	0.761062	0.776596	0.476744	0.494118	0.606061	0.752941	0.89011	0.934579	0.737705	0.868687	0.897196	0.262626	0.888889	0.722222	0.213592	0.421569	0.190476	0.727273	0.729167	0.495146	0.59375	0.625	0.421569	0.204301	0.384615	0.875
Laminin_G_2:23:a	120	128	274	4	4	0.0333333	2098	567.148	1.88722	0.652955	75	0	25	0	0	26	0.635992	0.603175	0.622478	0.839637	0.49503	0.929204	0.595745	0.790698	0.647059	0.808081	0.894118	0.461538	0.429907	0.836066	0.606061	0.46729	0.535354	0.515152	0.842593	0.601942	0.54902	0.733333	0.787879	0.770833	0.563107	0.697917	0.578125	0.607843	0.526882	0.605769	0.653846
LRR_9:148:q	76	175	35	3	3	0.0394737	2096	72.446	4.85459	0.625399	66.6667	0	33.3333	0	0	26	0.402863	0.257937	0.714697	0.839637	0.866799	0.79646	0.744681	0.406977	0.470588	0.777778	0.929412	0.901099	0.841121	0.770492	0.848485	0.813084	0.313131	0.939394	0.87037	0.203883	0.441176	0.2	0.878788	0.84375	0.417476	0.364583	0.78125	0.382353	0.301075	0.278846	0.846154
C1-set:18:t	292	83	235	4	4	0.0136986	2092	486.423	2.1046	0.561502	75	0	25	1.21203e-08	1.28847e-08	26	0.435583	0.484127	0.582133	0.680787	0.590457	0.79646	0.531915	0.418605	0.611765	0.646465	0.811765	0.527473	0.64486	0.590164	0.59596	0.71028	0.59596	0.454545	0.694444	0.533981	0.470588	0.552381	0.656566	0.53125	0.407767	0.427083	0.5625	0.45098	0.322581	0.403846	0.615385
Laminin_G_1:23:a	95	131	232	3	3	0.0315789	2089	480.213	2.12107	0.652556	66.6667	0	33.3333	0	0	26	0.635992	0.603175	0.622478	0.838124	0.49503	0.929204	0.595745	0.790698	0.647059	0.808081	0.894118	0.461538	0.429907	0.836066	0.606061	0.46729	0.535354	0.515152	0.842593	0.601942	0.54902	0.733333	0.777778	0.770833	0.563107	0.697917	0.578125	0.607843	0.526882	0.605769	0.653846
FXa_inhibition:33:g	118	36	143	8	7	0.059322	2088	295.993	2.81848	0.641374	87.5	0	12.5	0	0	26	0.560327	0.496032	0.694524	0.602118	0.880716	0.477876	0.723404	0.697674	0.529412	0.646465	0.623529	0.901099	0.897196	0.606557	0.79798	0.915888	0.616162	0.888889	0.62037	0.504854	0.5	0.552381	0.656566	0.604167	0.621359	0.510417	0.75	0.490196	0.451613	0.355769	0.769231
Keratin_B2_2:31:c	51	45	194	9	8	0.156863	2086	401.558	2.37706	0.45647	66.6667	0	33.3333	7.77017e-74	1.12543e-73	26	0.316973	0.543651	0.285303	0.683812	0.324056	0.628319	0.382979	0.313953	0.0941176	0.676768	0.729412	0.241758	0.411215	0.590164	0.242424	0.373832	0.585859	0.333333	0.694444	0.485437	0.372549	0.590476	0.767677	0.677083	0.271845	0.322917	0.234375	0.303922	0.505376	0.548077	0.384615
C2-set_2:35:y	436	89	181	4	3	0.00688073	2085	374.649	2.47644	0.640176	50	25	25	0	0	26	0.644172	0.585317	0.818444	0.444781	0.82505	0.486726	0.861702	0.581395	0.870588	0.494949	0.4	0.89011	0.82243	0.377049	0.717172	0.82243	0.515152	0.878788	0.453704	0.61165	0.617647	0.571429	0.454545	0.40625	0.669903	0.666667	0.84375	0.676471	0.516129	0.701923	0.721154
ABC_tran:7:k	141	137	195	7	5	0.035461	2082	403.627	2.36687	0.654952	85.7143	0	14.2857	0	0	26	0.640082	0.515873	0.809798	0.695915	0.648111	0.707965	0.787234	0.651163	0.882353	0.747475	0.764706	0.593407	0.626168	0.606557	0.838384	0.616822	0.494949	0.565657	0.731481	0.553398	0.637255	0.552381	0.616162	0.666667	0.679612	0.677083	0.796875	0.558824	0.569892	0.413462	0.778846
AAA_5:21:e	113	139	87	6	5	0.0442478	2082	180.08	3.53126	0.626597	66.6667	16.6667	16.6667	0	0	26	0.824131	0.670635	0.70317	0.288956	0.781312	0.256637	0.765957	0.825581	0.752941	0.252525	0.282353	0.736264	0.738318	0.409836	0.848485	0.803738	0.636364	0.777778	0.259259	0.660194	0.823529	0.628571	0.242424	0.375	0.854369	0.791667	0.65625	0.823529	0.709677	0.721154	0.634615
Gelsolin:70:k	33	76	105	4	4	0.121212	2081	217.338	3.25927	0.638978	75	0	25	0	0	26	0.740286	0.736111	0.84438	0.434191	0.570577	0.530973	0.776596	0.790698	0.941176	0.333333	0.388235	0.461538	0.64486	0.409836	0.686869	0.598131	0.737374	0.444444	0.37037	0.699029	0.77451	0.761905	0.535354	0.447917	0.708738	0.604167	0.9375	0.823529	0.752688	0.730769	0.769231
Peptidase_C14:60:e	50	248	51	3	3	0.06	2081	105.564	4.30109	0.63738	66.6667	0	33.3333	0	0	26	0.803681	0.569444	0.74928	0.434191	0.733598	0.415929	0.829787	0.837209	0.8	0.282828	0.4	0.769231	0.803738	0.639344	0.646465	0.738318	0.494949	0.707071	0.435185	0.621359	0.715686	0.619048	0.464646	0.479167	0.815534	0.84375	0.765625	0.813725	0.505376	0.596154	0.625
Reprolysin:75:e	93	199	93	3	3	0.0322581	2079	192.499	3.43297	0.627796	66.6667	0	33.3333	0	0	26	0.711656	0.236111	0.691643	0.860817	0.588469	0.867257	0.744681	0.686047	0.717647	0.888889	0.776471	0.571429	0.588785	0.885246	0.616162	0.663551	0.212121	0.494949	0.861111	0.320388	0.598039	0.228571	0.89899	0.84375	0.786408	0.75	0.65625	0.735294	0.150538	0.259615	0.644231
Reprolysin_3:52:a	89	124	87	3	3	0.0337079	2078	180.08	3.52849	0.626997	66.6667	0	33.3333	0	0	26	0.709611	0.236111	0.691643	0.860817	0.586481	0.867257	0.744681	0.674419	0.717647	0.888889	0.776471	0.571429	0.588785	0.885246	0.616162	0.654206	0.212121	0.494949	0.861111	0.320388	0.598039	0.228571	0.89899	0.84375	0.786408	0.75	0.65625	0.735294	0.150538	0.259615	0.644231
DEAD:41:e	160	169	152	5	5	0.03125	2077	314.622	2.72281	0.621805	80	0	20	0	0	26	0.501022	0.355159	0.682997	0.907716	0.588469	0.893805	0.574468	0.511628	0.729412	0.89899	0.894118	0.615385	0.626168	0.836066	0.484848	0.504673	0.383838	0.717172	0.972222	0.398058	0.45098	0.304762	0.949495	0.875	0.563107	0.583333	0.75	0.401961	0.311828	0.375	0.701923
TAS2R:228:a	31	303	31	3	3	0.0967742	2076	64.1664	5.01584	0.63099	66.6667	0	33.3333	0	0	26	0.721881	0.835317	0.659942	0.517398	0.467197	0.610619	0.5	0.790698	0.894118	0.545455	0.458824	0.461538	0.420561	0.57377	0.646465	0.35514	0.737374	0.464646	0.509259	0.854369	0.705882	0.828571	0.464646	0.458333	0.728155	0.625	0.734375	0.764706	0.827957	0.923077	0.567308
7tm_4:20:l	421	144	421	28	28	0.0665083	2074	871.421	1.25097	0.578275	75	21.4286	3.57143	7.21354e-114	1.16698e-113	26	0.576687	0.253968	0.559078	0.720121	0.73161	0.752212	0.574468	0.511628	0.376471	0.666667	0.564706	0.736264	0.682243	0.786885	0.707071	0.747664	0.333333	0.787879	0.768519	0.262136	0.686275	0.209524	0.777778	0.71875	0.466019	0.708333	0.484375	0.509804	0.193548	0.269231	0.740385
Serpin:127:k	63	371	67	3	3	0.047619	2069	138.682	3.89908	0.654153	66.6667	0	33.3333	0	0	26	0.633947	0.748016	0.616715	0.620272	0.650099	0.681416	0.553191	0.616279	0.717647	0.676768	0.517647	0.648352	0.682243	0.655738	0.69697	0.635514	0.79798	0.585859	0.675926	0.786408	0.627451	0.714286	0.565657	0.552083	0.660194	0.65625	0.734375	0.607843	0.741935	0.701923	0.519231
SPRY:76:l	154	124	171	5	5	0.0324675	2059	353.95	2.54033	0.636581	80	0	20	0	0	26	0.591002	0.525794	0.435159	0.795764	0.72167	0.752212	0.489362	0.593023	0.176471	0.787879	0.658824	0.681319	0.766355	0.786885	0.707071	0.757009	0.494949	0.686869	0.87963	0.475728	0.578431	0.457143	0.848485	0.833333	0.572816	0.604167	0.34375	0.607843	0.612903	0.596154	0.653846
TAS2R:208:w	31	303	31	4	3	0.0967742	2058	64.1664	5.00328	0.582668	75	0	25	0	0	26	0.840491	0.936508	0.599424	0.110439	0.586481	0.079646	0.617021	0.837209	0.552941	0.0909091	0.0588235	0.571429	0.588785	0.229508	0.565657	0.663551	0.959596	0.535354	0.101852	0.970874	0.892157	0.904762	0.141414	0.114583	0.834951	0.854167	0.703125	0.784314	0.913978	0.932692	0.557692
Cadherin_2:50:n	165	84	127	4	4	0.0242424	2057	262.875	2.96809	0.634185	50	25	25	0	0	26	0.705521	0.706349	0.639769	0.458396	0.719682	0.345133	0.691489	0.686047	0.482353	0.363636	0.482353	0.78022	0.719626	0.590164	0.79798	0.616822	0.707071	0.69697	0.416667	0.640777	0.77451	0.67619	0.525253	0.5625	0.718447	0.635417	0.703125	0.705882	0.72043	0.788462	0.682692
cEGF:12:l	133	24	251	7	6	0.0451128	2053	519.541	1.98242	0.521565	85.7143	0	14.2857	0	0	26	0.255624	0.482143	0.576369	0.677761	0.576541	0.707965	0.617021	0.302326	0.564706	0.707071	0.611765	0.604396	0.607477	0.737705	0.515152	0.570093	0.393939	0.585859	0.712963	0.553398	0.147059	0.504762	0.656566	0.614583	0.15534	0.354167	0.609375	0.333333	0.526882	0.432692	0.528846
Glyco_transf_10:312:k	16	350	16	3	3	0.1875	2053	33.1182	5.95397	0.626597	33.3333	33.3333	33.3333	0	0	26	0.658487	0.785714	0.772334	0.413011	0.616302	0.451327	0.670213	0.697674	0.941176	0.434343	0.341176	0.571429	0.598131	0.52459	0.686869	0.570093	0.737374	0.656566	0.333333	0.825243	0.607843	0.828571	0.333333	0.510417	0.621359	0.65625	0.890625	0.715686	0.72043	0.807692	0.653846
7tm_4:4:l	421	144	421	31	30	0.0712589	2052	871.421	1.23559	0.546725	87.0968	6.45161	6.45161	5.22574e-61	7.24e-61	26	0.492843	0.150794	0.475504	0.847201	0.650099	0.778761	0.606383	0.430233	0.2	0.919192	0.835294	0.604396	0.700935	0.688525	0.636364	0.64486	0.10101	0.656566	0.907407	0.223301	0.441176	0.180952	0.858586	0.885417	0.543689	0.552083	0.359375	0.490196	0.0967742	0.144231	0.653846
Sulfotransfer_1:198:l	49	267	49	4	4	0.0816327	2051	101.424	4.33785	0.581869	75	0	25	0	0	26	0.603272	0.373016	0.553314	0.620272	0.739563	0.646018	0.62766	0.534884	0.341176	0.676768	0.505882	0.769231	0.757009	0.622951	0.666667	0.738318	0.454545	0.767677	0.648148	0.349515	0.588235	0.4	0.606061	0.614583	0.650485	0.625	0.421875	0.607843	0.494624	0.182692	0.740385
Kelch_4:36:l	123	49	213	11	9	0.0731707	2050	440.885	2.21715	0.645367	90.9091	0	9.09091	0	0	26	0.758691	0.579365	0.706052	0.635401	0.572565	0.699115	0.62766	0.732558	0.776471	0.707071	0.6	0.659341	0.551402	0.622951	0.585859	0.495327	0.565657	0.585859	0.592593	0.592233	0.745098	0.638095	0.656566	0.552083	0.737864	0.802083	0.734375	0.77451	0.505376	0.586538	0.701923
cEGF:13:n	133	24	251	12	8	0.0601504	2050	519.541	1.98031	0.519569	91.6667	0	8.33333	0	0	26	0.257669	0.488095	0.570605	0.668684	0.574553	0.716814	0.617021	0.302326	0.541176	0.69697	0.6	0.604396	0.607477	0.721311	0.515152	0.560748	0.40404	0.585859	0.703704	0.563107	0.147059	0.52381	0.636364	0.604167	0.165049	0.354167	0.59375	0.333333	0.516129	0.432692	0.538462
Kelch_3:26:l	119	49	172	10	8	0.0672269	2050	356.02	2.52559	0.645367	90	0	10	0	0	26	0.760736	0.579365	0.706052	0.633888	0.572565	0.699115	0.62766	0.732558	0.776471	0.707071	0.6	0.659341	0.551402	0.622951	0.585859	0.495327	0.565657	0.585859	0.592593	0.592233	0.745098	0.638095	0.656566	0.541667	0.747573	0.802083	0.734375	0.77451	0.505376	0.586538	0.701923
Serpin:207:e	63	371	67	5	5	0.0793651	2047	138.682	3.88366	0.60024	60	20	20	0	0	26	0.613497	0.132937	0.524496	0.833585	0.801193	0.867257	0.595745	0.534884	0.282353	0.818182	0.905882	0.813187	0.766355	0.770492	0.737374	0.897196	0.0707071	0.787879	0.851852	0.194175	0.539216	0.104762	0.858586	0.739583	0.728155	0.5625	0.5	0.686275	0.0752688	0.211538	0.673077
Hydrolase:92:v	124	215	120	3	3	0.0241935	2046	248.386	3.04215	0.648962	66.6667	0	33.3333	0	0	26	0.658487	0.68254	0.544669	0.726172	0.576541	0.672566	0.510638	0.72093	0.529412	0.79798	0.717647	0.582418	0.635514	0.754098	0.535354	0.551402	0.646465	0.575758	0.768519	0.699029	0.715686	0.714286	0.69697	0.6875	0.621359	0.614583	0.5	0.627451	0.817204	0.548077	0.615385
7TM_GPCR_Srsx:68:y	355	257	330	17	15	0.0422535	2045	683.062	1.58201	0.617812	88.2353	0	11.7647	2.13159e-65	3.00286e-65	26	0.638037	0.450397	0.760807	0.583964	0.71173	0.672566	0.659574	0.604651	0.882353	0.555556	0.611765	0.835165	0.682243	0.754098	0.727273	0.682243	0.555556	0.646465	0.527778	0.398058	0.705882	0.447619	0.494949	0.53125	0.631068	0.739583	0.84375	0.509804	0.430108	0.423077	0.701923
LIM:20:k	183	58	408	15	13	0.0710383	2045	844.513	1.27591	0.629792	86.6667	6.66667	6.66667	0	0	26	0.591002	0.59127	0.512968	0.789713	0.576541	0.769912	0.56383	0.627907	0.341176	0.787879	0.729412	0.505495	0.64486	0.770492	0.545455	0.626168	0.494949	0.545455	0.833333	0.621359	0.607843	0.52381	0.838384	0.78125	0.466019	0.677083	0.421875	0.588235	0.602151	0.711538	0.663462
CH:22:p	198	108	279	6	6	0.030303	2043	577.498	1.8228	0.621406	83.3333	0	16.6667	0	0	26	0.355828	0.575397	0.616715	0.898638	0.564612	0.964602	0.617021	0.244186	0.564706	0.878788	0.929412	0.538462	0.542056	0.836066	0.484848	0.691589	0.545455	0.555556	0.87037	0.563107	0.362745	0.666667	0.878788	0.90625	0.398058	0.364583	0.640625	0.392157	0.602151	0.5	0.644231
C1-set:39:g	292	83	235	8	7	0.0239726	2043	486.423	2.07041	0.75639	62.5	25	12.5	2.37683e-17	2.66995e-17	26	0.758691	0.579365	0.821326	0.845688	0.769384	0.884956	0.829787	0.697674	0.905882	0.929293	0.811765	0.747253	0.859813	0.819672	0.717172	0.747664	0.686869	0.767677	0.805556	0.495146	0.647059	0.590476	0.89899	0.75	0.776699	0.8125	0.828125	0.852941	0.602151	0.528846	0.740385
VWA:14:e	145	178	243	9	6	0.0413793	2043	502.982	2.02211	0.61262	77.7778	11.1111	11.1111	0	0	26	0.537832	0.740079	0.685879	0.723147	0.361829	0.79646	0.606383	0.616279	0.929412	0.626263	0.788235	0.340659	0.429907	0.770492	0.252525	0.35514	0.757576	0.424242	0.75	0.68932	0.519608	0.752381	0.636364	0.708333	0.533981	0.520833	0.765625	0.509804	0.655914	0.836538	0.509615
Calx-beta:36:k	26	100	78	4	3	0.115385	2040	161.451	3.6594	0.604633	50	0	50	0	0	26	0.533742	0.674603	0.622478	0.74584	0.405567	0.699115	0.62766	0.523256	0.752941	0.757576	0.729412	0.406593	0.448598	0.721311	0.363636	0.448598	0.727273	0.353535	0.75	0.582524	0.519608	0.714286	0.848485	0.708333	0.543689	0.489583	0.546875	0.588235	0.83871	0.528846	0.557692
Filament:57:a	104	312	102	5	5	0.0480769	2040	211.128	3.27238	0.641374	80	0	20	0	0	26	0.717791	0.416667	0.648415	0.736762	0.662028	0.778761	0.691489	0.790698	0.682353	0.69697	0.894118	0.626374	0.663551	0.754098	0.707071	0.616822	0.505051	0.69697	0.703704	0.485437	0.696078	0.371429	0.636364	0.71875	0.68932	0.697917	0.484375	0.72549	0.408602	0.317308	0.682692
VWA_3:15:g	70	155	131	7	4	0.0571429	2040	271.155	2.91138	0.61262	71.4286	14.2857	14.2857	0	0	26	0.537832	0.740079	0.685879	0.723147	0.361829	0.79646	0.606383	0.616279	0.929412	0.626263	0.788235	0.340659	0.429907	0.770492	0.252525	0.35514	0.757576	0.424242	0.75	0.68932	0.519608	0.752381	0.636364	0.708333	0.533981	0.520833	0.765625	0.509804	0.655914	0.836538	0.509615
VWA_2:14:a	153	172	199	7	6	0.0392157	2035	411.907	2.30464	0.611422	71.4286	14.2857	14.2857	0	0	26	0.537832	0.740079	0.685879	0.718608	0.361829	0.79646	0.606383	0.616279	0.929412	0.626263	0.776471	0.340659	0.429907	0.770492	0.252525	0.35514	0.757576	0.424242	0.731481	0.68932	0.519608	0.752381	0.636364	0.708333	0.533981	0.520833	0.765625	0.509804	0.655914	0.836538	0.509615
7TM_GPCR_Srsx:32:l	355	257	330	9	9	0.0253521	2034	683.062	1.57423	0.626198	88.8889	0	11.1111	2.39587e-304	5.2454e-304	26	0.560327	0.561508	0.737752	0.475038	0.87674	0.424779	0.755319	0.593023	0.682353	0.555556	0.458824	0.868132	0.906542	0.491803	0.818182	0.906542	0.464646	0.878788	0.481481	0.553398	0.529412	0.552381	0.414141	0.510417	0.563107	0.510417	0.671875	0.607843	0.677419	0.567308	0.807692
Lectin_C:56:e	163	105	219	7	7	0.0429448	2030	453.305	2.16293	0.61222	85.7143	0	14.2857	0	0	26	0.775051	0.77381	0.723343	0.272315	0.662028	0.168142	0.638298	0.744186	0.952941	0.30303	0.188235	0.714286	0.635514	0.360656	0.747475	0.663551	0.808081	0.555556	0.296296	0.815534	0.754902	0.809524	0.292929	0.333333	0.815534	0.75	0.75	0.803922	0.688172	0.740385	0.596154
7TM_GPCR_Srsx:113:v	355	257	330	11	11	0.0309859	2021	683.062	1.56498	0.615016	72.7273	9.09091	18.1818	3.14887e-63	4.39374e-63	26	0.623722	0.634921	0.582133	0.568835	0.66998	0.504425	0.62766	0.616279	0.482353	0.545455	0.647059	0.703297	0.747664	0.540984	0.585859	0.663551	0.707071	0.646465	0.62037	0.563107	0.598039	0.619048	0.565657	0.5625	0.650485	0.59375	0.59375	0.656863	0.677419	0.615385	0.615385
Annexin:27:R	24	66	99	6	3	0.125	2019	204.919	3.30052	0.606629	66.6667	16.6667	16.6667	0	0	26	0.605317	0.871032	0.70317	0.290469	0.691849	0.327434	0.723404	0.627907	0.858824	0.20202	0.258824	0.648352	0.691589	0.327869	0.818182	0.663551	0.828283	0.636364	0.314815	0.854369	0.519608	0.914286	0.262626	0.34375	0.582524	0.708333	0.640625	0.598039	0.870968	0.884615	0.596154
PH:53:t	468	104	469	10	10	0.0213675	2016	970.776	1.05429	0.610623	80	10	10	0	0	26	0.435583	0.390873	0.599424	0.866868	0.671968	0.80531	0.595745	0.372093	0.505882	0.878788	0.964706	0.703297	0.663551	0.786885	0.636364	0.719626	0.393939	0.636364	0.935185	0.407767	0.392157	0.380952	0.858586	0.822917	0.524272	0.53125	0.625	0.352941	0.419355	0.355769	0.663462
Keratin_B2:21:G	26	164	20	5	5	0.192308	2011	41.3977	5.60222	0.614217	60	20	20	0	0	26	0.740286	0.863095	0.619597	0.323752	0.620278	0.309735	0.585106	0.732558	0.658824	0.323232	0.317647	0.692308	0.700935	0.409836	0.616162	0.504673	0.888889	0.59596	0.314815	0.854369	0.794118	0.904762	0.333333	0.291667	0.776699	0.666667	0.734375	0.72549	0.849462	0.817308	0.548077
Cadherin_2:78:l	165	84	127	3	3	0.0181818	2010	262.875	2.93474	0.624601	66.6667	0	33.3333	0	0	26	0.703476	0.710317	0.619597	0.441755	0.705765	0.283186	0.670213	0.686047	0.458824	0.363636	0.458824	0.78022	0.691589	0.590164	0.79798	0.579439	0.717172	0.69697	0.425926	0.640777	0.764706	0.685714	0.515152	0.541667	0.718447	0.635417	0.6875	0.705882	0.72043	0.788462	0.663462
Actin:178:a	40	393	42	3	3	0.075	2005	86.9351	4.52752	0.634185	66.6667	0	33.3333	0	0	26	0.556237	0.531746	0.723343	0.676248	0.695825	0.663717	0.702128	0.569767	0.764706	0.666667	0.835294	0.692308	0.654206	0.704918	0.767677	0.654206	0.535354	0.717172	0.611111	0.504854	0.509804	0.571429	0.59596	0.697917	0.631068	0.614583	0.765625	0.460784	0.505376	0.538462	0.682692
7tm_4:24:v	421	144	421	30	29	0.0688836	2002	871.421	1.2	0.513578	70	20	10	1.02286e-113	1.65384e-113	26	0.384458	0.297619	0.417867	0.797277	0.548708	0.734513	0.521277	0.465116	0.2	0.818182	0.8	0.571429	0.598131	0.754098	0.424242	0.588785	0.434343	0.555556	0.861111	0.242718	0.303922	0.142857	0.808081	0.791667	0.339806	0.479167	0.375	0.352941	0.290323	0.384615	0.528846
Filament:176:a	104	312	102	3	3	0.0288462	2002	211.128	3.24525	0.621406	66.6667	0	33.3333	0	0	26	0.734151	0.698413	0.533141	0.779123	0.28827	0.699115	0.553191	0.674419	0.611765	0.909091	0.8	0.274725	0.336449	0.737705	0.30303	0.242991	0.727273	0.282828	0.75	0.786408	0.794118	0.752381	0.777778	0.78125	0.708738	0.708333	0.46875	0.77451	0.677419	0.548077	0.490385
LIM:44:k	183	58	408	7	5	0.0273224	2001	844.513	1.24453	0.628594	85.7143	0	14.2857	0	0	26	0.593047	0.59127	0.498559	0.797277	0.568588	0.858407	0.531915	0.616279	0.341176	0.868687	0.752941	0.516484	0.635514	0.704918	0.515152	0.616822	0.484848	0.545455	0.787037	0.621359	0.607843	0.52381	0.747475	0.8125	0.485437	0.666667	0.421875	0.598039	0.612903	0.711538	0.644231
Sugar_tr:232:e	105	451	112	6	3	0.0285714	2000	231.827	3.10888	0.534744	50	16.6667	33.3333	0	0	26	0.676892	0.934524	0.541787	0.15885	0.485089	0.230088	0.5	0.709302	0.717647	0.121212	0.117647	0.450549	0.429907	0.262295	0.505051	0.53271	0.929293	0.505051	0.111111	0.932039	0.637255	0.933333	0.181818	0.114583	0.708738	0.583333	0.609375	0.745098	0.946237	0.932692	0.394231
p450:193:l	102	463	112	6	5	0.0490196	1997	231.827	3.10671	0.626597	83.3333	0	16.6667	0	0	26	0.578732	0.498016	0.731988	0.774584	0.534791	0.690265	0.680851	0.616279	0.847059	0.888889	0.776471	0.516484	0.411215	0.737705	0.707071	0.476636	0.575758	0.575758	0.824074	0.504854	0.558824	0.485714	0.737374	0.760417	0.533981	0.677083	0.6875	0.519608	0.516129	0.413462	0.711538
APOBEC_N:72:s	18	188	23	3	3	0.166667	1995	47.6073	5.38906	0.585463	33.3333	0	66.6667	0	0	26	0.423313	0.708333	0.634006	0.80938	0.292247	0.849558	0.553191	0.453488	0.882353	0.767677	0.8	0.32967	0.327103	0.754098	0.313131	0.196262	0.717172	0.30303	0.842593	0.650485	0.470588	0.657143	0.828283	0.791667	0.38835	0.427083	0.796875	0.382353	0.763441	0.759615	0.403846
CUB:50:e	134	110	384	9	6	0.0447761	1995	794.836	1.32766	0.590655	88.8889	0	11.1111	0	0	26	0.425358	0.680556	0.619597	0.87292	0.270378	0.831858	0.574468	0.534884	0.764706	0.828283	0.917647	0.175824	0.280374	0.819672	0.353535	0.271028	0.565657	0.262626	0.944444	0.679612	0.45098	0.72381	0.89899	0.854167	0.330097	0.364583	0.671875	0.460784	0.645161	0.778846	0.509615
VWA_3:124:r	70	155	131	5	5	0.0714286	1992	271.155	2.87703	0.595048	80	0	20	0	0	26	0.705521	0.940476	0.582133	0.354009	0.467197	0.424779	0.574468	0.813953	0.670588	0.393939	0.376471	0.428571	0.514019	0.262295	0.444444	0.514019	0.969697	0.424242	0.268519	0.951456	0.794118	0.933333	0.323232	0.395833	0.601942	0.65625	0.703125	0.676471	0.967742	0.884615	0.442308
Y_phosphatase:16:t	181	235	216	5	5	0.0276243	1987	447.095	2.15194	0.623403	80	0	20	0	0	26	0.654397	0.625	0.478386	0.770045	0.499006	0.672566	0.510638	0.674419	0.458824	0.838384	0.847059	0.483516	0.457944	0.721311	0.515152	0.457944	0.717172	0.585859	0.75	0.601942	0.745098	0.628571	0.757576	0.8125	0.592233	0.614583	0.421875	0.647059	0.580645	0.596154	0.5
p450:138:e	102	463	112	8	7	0.0686275	1986	231.827	3.09874	0.623802	62.5	25	12.5	0	0	26	0.654397	0.448413	0.559078	0.688351	0.729622	0.672566	0.606383	0.674419	0.294118	0.727273	0.717647	0.67033	0.700935	0.639344	0.707071	0.803738	0.414141	0.757576	0.675926	0.504854	0.784314	0.438095	0.676768	0.697917	0.669903	0.59375	0.53125	0.54902	0.44086	0.442308	0.75
Aldedh:59:k	43	462	51	3	3	0.0697674	1985	105.564	4.23295	0.616214	66.6667	0	33.3333	0	0	26	0.736196	0.509921	0.582133	0.458396	0.836978	0.442478	0.776596	0.709302	0.329412	0.565657	0.376471	0.923077	0.850467	0.442623	0.707071	0.869159	0.515152	0.838384	0.407407	0.446602	0.77451	0.504762	0.545455	0.416667	0.699029	0.802083	0.5	0.696078	0.505376	0.576923	0.663462
7tm_4:97:f	421	144	421	39	38	0.0902613	1985	871.421	1.1877	0.58746	92.3077	2.5641	5.12821	1.38351e-44	1.78733e-44	26	0.343558	0.450397	0.665706	0.880484	0.522863	0.876106	0.659574	0.360465	0.658824	0.858586	0.882353	0.527473	0.551402	0.885246	0.444444	0.560748	0.40404	0.525253	0.888889	0.466019	0.303922	0.495238	0.868687	0.90625	0.359223	0.385417	0.703125	0.313725	0.408602	0.471154	0.653846
7TM_GPCR_Srsx:168:i	355	257	330	13	13	0.0366197	1983	683.062	1.5376	0.545927	84.6154	7.69231	7.69231	2.57786e-180	4.7285e-180	26	0.411043	0.539683	0.538905	0.555219	0.675944	0.619469	0.585106	0.418605	0.482353	0.393939	0.670588	0.703297	0.663551	0.47541	0.555556	0.728972	0.545455	0.727273	0.564815	0.640777	0.352941	0.542857	0.606061	0.53125	0.427184	0.385417	0.375	0.470588	0.505376	0.461538	0.644231
Kinase-like:267:c	291	289	242	3	3	0.0103093	1983	500.912	1.98506	0.586661	66.6667	0	33.3333	0	0	26	0.844581	0.632937	0.760807	0.196672	0.681909	0.141593	0.755319	0.837209	0.870588	0.181818	0.211765	0.714286	0.71028	0.327869	0.59596	0.663551	0.545455	0.727273	0.101852	0.543689	0.862745	0.571429	0.121212	0.364583	0.84466	0.864583	0.8125	0.813725	0.774194	0.740385	0.644231
Zip:34:s	30	317	33	4	3	0.1	1982	68.3062	4.8588	0.59385	75	0	25	0	0	26	0.734151	0.748016	0.714697	0.136157	0.821074	0.115044	0.744681	0.72093	0.658824	0.212121	0.117647	0.835165	0.766355	0.344262	0.878788	0.831776	0.777778	0.79798	0.037037	0.805825	0.823529	0.809524	0.0505051	0.166667	0.669903	0.78125	0.734375	0.676471	0.634409	0.701923	0.721154
Laminin_G_1:41:a	95	131	232	6	6	0.0631579	1980	480.213	2.04375	0.738419	83.3333	0	16.6667	0	0	26	0.815951	0.809524	0.766571	0.717095	0.600398	0.672566	0.712766	0.860465	0.917647	0.787879	0.635294	0.626374	0.598131	0.655738	0.686869	0.542056	0.79798	0.555556	0.740741	0.825243	0.72549	0.847619	0.777778	0.71875	0.864078	0.770833	0.796875	0.862745	0.849462	0.730769	0.673077
Defensin_beta_2:5:l	29	30	29	3	3	0.103448	1969	60.0266	5.03572	0.611022	66.6667	0	33.3333	0	0	26	0.687117	0.779762	0.648415	0.391831	0.630219	0.39823	0.734043	0.709302	0.694118	0.272727	0.470588	0.714286	0.588785	0.409836	0.656566	0.542056	0.838384	0.666667	0.407407	0.747573	0.647059	0.761905	0.393939	0.40625	0.621359	0.770833	0.5625	0.696078	0.806452	0.75	0.586538
EF-hand_5:16:I	205	25	417	11	9	0.0439024	1967	863.142	1.18833	0.610224	81.8182	9.09091	9.09091	0	0	26	0.568507	0.857143	0.631124	0.540091	0.481113	0.504425	0.617021	0.639535	0.752941	0.555556	0.458824	0.527473	0.504673	0.442623	0.494949	0.420561	0.808081	0.464646	0.592593	0.873786	0.637255	0.904762	0.636364	0.541667	0.514563	0.510417	0.640625	0.54902	0.860215	0.836538	0.538462
SAM_1:16:g	192	64	227	6	6	0.03125	1966	469.864	2.06495	0.58746	83.3333	0	16.6667	0	0	26	0.347648	0.380952	0.602305	0.8941	0.614314	0.893805	0.62766	0.337209	0.411765	0.909091	0.917647	0.571429	0.635514	0.868852	0.676768	0.560748	0.333333	0.626263	0.87037	0.398058	0.372549	0.4	0.929293	0.864583	0.31068	0.40625	0.578125	0.313725	0.516129	0.269231	0.75
PLAT:75:e	39	113	64	6	4	0.102564	1966	132.473	3.8915	0.594249	66.6667	16.6667	16.6667	0	0	26	0.556237	0.922619	0.654179	0.378215	0.544732	0.415929	0.56383	0.593023	0.670588	0.454545	0.388235	0.483516	0.570093	0.278689	0.555556	0.560748	0.909091	0.545455	0.314815	0.92233	0.578431	0.92381	0.353535	0.40625	0.533981	0.572917	0.765625	0.509804	0.892473	0.961538	0.653846
SAM_2:17:g	190	66	235	4	4	0.0210526	1964	486.423	2.01351	0.587061	75	0	25	0	0	26	0.347648	0.378968	0.602305	0.8941	0.614314	0.893805	0.62766	0.337209	0.411765	0.909091	0.917647	0.571429	0.635514	0.868852	0.676768	0.560748	0.333333	0.626263	0.87037	0.398058	0.372549	0.4	0.929293	0.864583	0.31068	0.40625	0.578125	0.313725	0.516129	0.259615	0.75
Lipase:205:e	23	331	25	3	3	0.130435	1962	51.7471	5.2447	0.610224	66.6667	0	33.3333	0	0	26	0.640082	0.380952	0.737752	0.500756	0.866799	0.442478	0.819149	0.488372	0.611765	0.515152	0.529412	0.879121	0.82243	0.508197	0.828283	0.943925	0.505051	0.858586	0.583333	0.407767	0.627451	0.361905	0.434343	0.5	0.68932	0.677083	0.671875	0.696078	0.537634	0.115385	0.807692
TB:26:t	16	42	75	3	3	0.1875	1956	155.241	3.65532	0.58107	33.3333	0	66.6667	0	0	26	0.777096	0.722222	0.501441	0.470499	0.449304	0.424779	0.489362	0.709302	0.505882	0.545455	0.447059	0.505495	0.476636	0.47541	0.383838	0.46729	0.686869	0.414141	0.435185	0.796117	0.892157	0.714286	0.515152	0.458333	0.747573	0.75	0.578125	0.77451	0.795699	0.625	0.461538
TSP_1:45:k	111	49	439	13	13	0.117117	1954	908.679	1.10459	0.573083	76.9231	0	23.0769	0	0	26	0.431493	0.688492	0.567723	0.629349	0.524851	0.619469	0.585106	0.5	0.635294	0.59596	0.670588	0.615385	0.523364	0.557377	0.555556	0.457944	0.686869	0.484848	0.675926	0.669903	0.343137	0.685714	0.616162	0.645833	0.514563	0.458333	0.484375	0.352941	0.645161	0.75	0.548077
Neur_chan_LBD:67:e	88	217	91	3	3	0.0340909	1954	188.359	3.37487	0.611821	66.6667	0	33.3333	0	0	26	0.817996	0.609127	0.700288	0.320726	0.735586	0.336283	0.606383	0.825581	0.764706	0.282828	0.294118	0.725275	0.654206	0.42623	0.757576	0.747664	0.727273	0.79798	0.287037	0.592233	0.823529	0.571429	0.282828	0.375	0.815534	0.791667	0.6875	0.833333	0.688172	0.480769	0.740385
PTEN_C2:76:h	31	134	31	3	3	0.0967742	1950	64.1664	4.92551	0.776757	66.6667	0	33.3333	0	0	26	0.9182	0.906746	0.936599	0.334342	0.980119	0.283186	0.93617	0.918605	0.988235	0.393939	0.270588	0.989011	0.981308	0.52459	1	0.962617	0.949495	0.969697	0.268519	0.883495	0.931373	0.904762	0.262626	0.416667	0.864078	0.947917	0.875	0.931373	0.88172	0.913462	0.932692
C1-set:31:k	292	83	235	10	10	0.0342466	1950	486.423	2.00319	0.603435	90	0	10	1.16518e-93	1.79426e-93	26	0.435583	0.801587	0.659942	0.596067	0.538767	0.486726	0.670213	0.348837	0.788235	0.535354	0.576471	0.461538	0.485981	0.557377	0.727273	0.514019	0.676768	0.505051	0.601852	0.718447	0.558824	0.828571	0.747475	0.666667	0.378641	0.40625	0.671875	0.470588	0.956989	0.836538	0.538462
7tm_4:66:l	421	144	421	28	28	0.0665083	1948	871.421	1.16055	0.573083	89.2857	3.57143	7.14286	2.17162e-204	4.15032e-204	26	0.578732	0.517857	0.512968	0.582451	0.652087	0.584071	0.542553	0.534884	0.411765	0.616162	0.458824	0.692308	0.672897	0.622951	0.484848	0.719626	0.444444	0.686869	0.601852	0.514563	0.5	0.542857	0.545455	0.645833	0.650485	0.520833	0.5	0.676471	0.591398	0.5	0.576923
TSP_1:33:p	111	49	439	14	11	0.0990991	1948	908.679	1.10015	0.567891	85.7143	0	14.2857	0	0	26	0.533742	0.494048	0.587896	0.711044	0.473161	0.823009	0.691489	0.546512	0.505882	0.686869	0.635294	0.428571	0.570093	0.704918	0.30303	0.523364	0.545455	0.525253	0.666667	0.398058	0.441176	0.495238	0.707071	0.729167	0.640777	0.489583	0.640625	0.54902	0.548387	0.490385	0.528846
Keratin_B2_2:3:q	51	45	194	13	12	0.235294	1948	401.558	2.27831	0.539936	53.8462	23.0769	23.0769	1.06253e-196	2.00411e-196	26	0.296524	0.644841	0.564841	0.700454	0.44334	0.672566	0.468085	0.418605	0.835294	0.757576	0.623529	0.461538	0.401869	0.704918	0.444444	0.392523	0.636364	0.525253	0.666667	0.699029	0.264706	0.647619	0.737374	0.739583	0.242718	0.322917	0.53125	0.254902	0.55914	0.673077	0.451923
VWD:18:t	33	159	94	3	3	0.0909091	1944	194.569	3.32067	0.559105	66.6667	0	33.3333	0	0	26	0.591002	0.680556	0.510086	0.511346	0.502982	0.707965	0.489362	0.697674	0.482353	0.474747	0.458824	0.516484	0.53271	0.393443	0.494949	0.439252	0.686869	0.535354	0.435185	0.679612	0.637255	0.685714	0.505051	0.53125	0.592233	0.5625	0.53125	0.480392	0.806452	0.557692	0.538462
7tm_4:65:l	421	144	421	34	33	0.0783848	1942	871.421	1.1561	0.535543	88.2353	5.88235	5.88235	2.03072e-123	3.35177e-123	26	0.531697	0.323413	0.472622	0.806354	0.439364	0.787611	0.468085	0.511628	0.517647	0.838384	0.823529	0.417582	0.411215	0.852459	0.484848	0.35514	0.363636	0.535354	0.814815	0.281553	0.676471	0.27619	0.787879	0.760417	0.631068	0.3125	0.4375	0.509804	0.430108	0.278846	0.461538
TIG:24:s	87	85	140	5	5	0.0574713	1940	289.784	2.74301	0.455671	80	0	20	0	0	26	0.507157	0.240079	0.181556	0.939486	0.17495	0.911504	0.212766	0.639535	0.105882	0.969697	0.952941	0.131868	0.186916	0.901639	0.171717	0.205607	0.323232	0.171717	0.962963	0.203883	0.470588	0.238095	0.969697	0.895833	0.495146	0.479167	0.078125	0.470588	0.365591	0.0865385	0.278846
7TM_GPCR_Srsx:141:l	355	257	330	13	13	0.0366197	1933	683.062	1.50075	0.594249	84.6154	7.69231	7.69231	2.88544e-197	5.44478e-197	26	0.668712	0.710317	0.67147	0.331316	0.697813	0.371681	0.744681	0.651163	0.564706	0.292929	0.294118	0.747253	0.728972	0.393443	0.59596	0.682243	0.757576	0.737374	0.342593	0.728155	0.72549	0.714286	0.252525	0.385417	0.776699	0.59375	0.78125	0.588235	0.806452	0.557692	0.625
Filament:308:G	104	312	102	3	3	0.0288462	1929	211.128	3.19166	0.619409	66.6667	0	33.3333	0	0	26	0.742331	0.549603	0.674352	0.597579	0.560636	0.752212	0.712766	0.674419	0.588235	0.525253	0.647059	0.571429	0.607477	0.540984	0.525253	0.523364	0.575758	0.575758	0.611111	0.572816	0.784314	0.533333	0.535354	0.53125	0.747573	0.729167	0.75	0.764706	0.612903	0.461538	0.663462
NUT_C:53:l	13	144	19	17	3	0.230769	1927	39.3278	5.61466	0.285543	23.5294	29.4118	47.0588	0	0	26	0.421268	0.176587	0.285303	0.198185	0.377734	0.185841	0.382979	0.523256	0.164706	0.161616	0.152941	0.505495	0.299065	0.377049	0.272727	0.420561	0.252525	0.40404	0.222222	0.145631	0.323529	0.161905	0.20202	0.145833	0.407767	0.447917	0.15625	0.421569	0.11828	0.201923	0.375
Filament:203:e	104	312	102	5	5	0.0480769	1920	211.128	3.18492	0.597045	80	0	20	0	0	26	0.674847	0.420635	0.567723	0.717095	0.560636	0.778761	0.638298	0.732558	0.611765	0.666667	0.905882	0.505495	0.598131	0.721311	0.656566	0.485981	0.505051	0.555556	0.685185	0.485437	0.656863	0.380952	0.59596	0.6875	0.650485	0.6875	0.4375	0.656863	0.408602	0.326923	0.548077
Pentaxin:21:e	19	195	19	4	4	0.210526	1920	39.3278	5.60941	0.578674	50	25	25	0	0	26	0.513292	0.704365	0.403458	0.791225	0.357853	0.734513	0.446809	0.662791	0.411765	0.757576	0.8	0.406593	0.308411	0.737705	0.373737	0.327103	0.707071	0.383838	0.75	0.631068	0.490196	0.790476	0.89899	0.854167	0.436893	0.46875	0.40625	0.529412	0.784946	0.615385	0.355769
7tm_4:141:v	421	144	421	39	38	0.0902613	1915	871.421	1.1359	0.515575	79.4872	15.3846	5.12821	4.79819e-129	8.02037e-129	26	0.337423	0.400794	0.397695	0.860817	0.431412	0.840708	0.414894	0.406977	0.270588	0.848485	0.894118	0.472527	0.439252	0.786885	0.383838	0.383178	0.40404	0.484848	0.907407	0.417476	0.352941	0.380952	0.89899	0.822917	0.271845	0.322917	0.25	0.343137	0.462366	0.346154	0.576923
7TM_GPCR_Srsx:135:C	355	257	330	13	12	0.0338028	1912	683.062	1.48499	0.552316	84.6154	0	15.3846	9.89865e-190	1.84491e-189	26	0.419223	0.369048	0.688761	0.608169	0.697813	0.690265	0.734043	0.406977	0.647059	0.59596	0.6	0.714286	0.757009	0.639344	0.535354	0.728972	0.292929	0.747475	0.611111	0.436893	0.421569	0.314286	0.575758	0.541667	0.485437	0.416667	0.734375	0.362745	0.27957	0.509615	0.653846
Trypsin:153:k	210	220	224	14	13	0.0619048	1911	463.654	2.04321	0.577476	78.5714	14.2857	7.14286	0	0	26	0.541922	0.829365	0.708934	0.375189	0.534791	0.371681	0.617021	0.55814	0.882353	0.363636	0.352941	0.538462	0.542056	0.393443	0.585859	0.504673	0.858586	0.505051	0.425926	0.854369	0.529412	0.866667	0.333333	0.385417	0.592233	0.625	0.796875	0.411765	0.827957	0.740385	0.596154
7TM_GPCR_Srsx:126:q	355	257	330	20	19	0.0535211	1908	683.062	1.48197	0.540335	85	10	5	4.29821e-144	7.43609e-144	26	0.284254	0.505952	0.377522	0.93646	0.415507	0.929204	0.361702	0.151163	0.329412	0.949495	0.952941	0.494505	0.336449	0.901639	0.464646	0.35514	0.393939	0.444444	0.925926	0.524272	0.333333	0.561905	0.959596	0.927083	0.291262	0.322917	0.28125	0.303922	0.44086	0.596154	0.490385
7TM_GPCR_Srsx:52:r	355	257	330	15	15	0.0422535	1905	683.062	1.4797	0.564297	80	6.66667	13.3333	4.09853e-26	4.83936e-26	26	0.725971	0.547619	0.440922	0.479576	0.620278	0.451327	0.5	0.72093	0.364706	0.494949	0.376471	0.549451	0.654206	0.42623	0.626263	0.635514	0.545455	0.626263	0.472222	0.524272	0.666667	0.552381	0.515152	0.59375	0.747573	0.729167	0.390625	0.764706	0.602151	0.519231	0.480769
EF-hand_8:42:i	202	54	334	8	7	0.0346535	1904	691.341	1.46156	0.599042	87.5	0	12.5	0	0	26	0.568507	0.857143	0.62536	0.502269	0.479125	0.504425	0.606383	0.639535	0.752941	0.515152	0.435294	0.527473	0.495327	0.409836	0.494949	0.420561	0.808081	0.464646	0.537037	0.873786	0.637255	0.904762	0.575758	0.489583	0.514563	0.510417	0.640625	0.54902	0.860215	0.836538	0.528846
DUF3497:173:v	29	218	29	4	4	0.137931	1904	60.0266	4.98729	0.61222	75	0	25	0	0	26	0.554192	0.507937	0.538905	0.759455	0.630219	0.752212	0.56383	0.55814	0.352941	0.828283	0.741176	0.648352	0.719626	0.672131	0.575758	0.626168	0.525253	0.575758	0.759259	0.446602	0.598039	0.47619	0.747475	0.78125	0.495146	0.53125	0.484375	0.588235	0.55914	0.538462	0.701923
RGS:89:l	109	118	114	4	3	0.0275229	1895	235.967	3.00554	0.57508	75	0	25	0	0	26	0.319018	0.345238	0.616715	0.863843	0.646123	0.893805	0.691489	0.418605	0.611765	0.878788	0.835294	0.626374	0.616822	0.868852	0.767677	0.626168	0.30303	0.59596	0.87963	0.368932	0.235294	0.333333	0.848485	0.833333	0.262136	0.375	0.59375	0.323529	0.419355	0.307692	0.567308
MFS_1:43:l	232	352	254	6	6	0.0258621	1894	525.751	1.84899	0.597045	83.3333	0	16.6667	0	0	26	0.642127	0.279762	0.596542	0.786687	0.622266	0.858407	0.617021	0.604651	0.529412	0.787879	0.729412	0.505495	0.626168	0.836066	0.676768	0.672897	0.353535	0.616162	0.805556	0.23301	0.696078	0.228571	0.717172	0.770833	0.679612	0.604167	0.59375	0.617647	0.301075	0.288462	0.634615
Filament:47:k	104	312	102	9	8	0.0769231	1890	211.128	3.16219	0.595447	88.8889	0	11.1111	0	0	26	0.781186	0.821429	0.429395	0.361573	0.610338	0.318584	0.542553	0.837209	0.388235	0.414141	0.4	0.626374	0.579439	0.442623	0.616162	0.672897	0.89899	0.555556	0.287037	0.796117	0.794118	0.8	0.313131	0.40625	0.796117	0.729167	0.328125	0.754902	0.849462	0.769231	0.423077
Adaptin_N:478:l	64	526	39	3	3	0.046875	1890	80.7255	4.54922	0.541134	66.6667	0	33.3333	0	0	26	0.525562	0.156746	0.412104	0.962179	0.477137	0.964602	0.553191	0.44186	0.176471	0.969697	0.988235	0.527473	0.46729	0.918033	0.363636	0.476636	0.141414	0.555556	0.990741	0.184466	0.509804	0.133333	0.959596	0.927083	0.504854	0.552083	0.265625	0.607843	0.0860215	0.230769	0.567308
adh_short:56:v	116	167	117	5	5	0.0431034	1886	242.176	2.9612	0.538738	60	0	40	0	0	26	0.568507	0.44246	0.700288	0.26475	0.854871	0.20354	0.712766	0.523256	0.682353	0.292929	0.235294	0.89011	0.859813	0.42623	0.818182	0.841121	0.434343	0.868687	0.268519	0.398058	0.54902	0.4	0.20202	0.291667	0.669903	0.583333	0.640625	0.509804	0.483871	0.5	0.740385
p450:380:P	102	463	112	4	4	0.0392157	1885	231.827	3.02344	0.572284	75	0	25	0	0	26	0.777096	0.847222	0.492795	0.397882	0.38171	0.336283	0.489362	0.837209	0.6	0.40404	0.411765	0.373626	0.345794	0.311475	0.373737	0.383178	0.878788	0.434343	0.453704	0.834951	0.823529	0.847619	0.454545	0.385417	0.728155	0.833333	0.453125	0.676471	0.806452	0.865385	0.432692
LIM:9:a	183	58	408	11	10	0.0546448	1883	844.513	1.15684	0.573882	81.8182	9.09091	9.09091	0	0	26	0.423313	0.31746	0.533141	0.863843	0.624254	0.893805	0.574468	0.383721	0.282353	0.929293	0.882353	0.571429	0.635514	0.721311	0.666667	0.654206	0.282828	0.585859	0.861111	0.378641	0.45098	0.304762	0.868687	0.833333	0.475728	0.4375	0.546875	0.362745	0.247312	0.365385	0.692308
VWA:173:e	145	178	243	4	3	0.0206897	1882	502.982	1.90369	0.578275	75	0	25	0	0	26	0.464213	0.845238	0.654179	0.647504	0.27833	0.690265	0.595745	0.569767	0.917647	0.545455	0.694118	0.274725	0.35514	0.688525	0.141414	0.280374	0.868687	0.333333	0.657407	0.854369	0.45098	0.838095	0.626263	0.645833	0.398058	0.4375	0.734375	0.480392	0.741935	0.913462	0.442308
UDPGT:339:H	41	500	47	4	4	0.097561	1881	97.2846	4.27315	0.525958	75	0	25	0	0	26	0.511247	0.575397	0.622478	0.347958	0.658052	0.336283	0.648936	0.5	0.670588	0.262626	0.341176	0.725275	0.570093	0.360656	0.666667	0.654206	0.555556	0.686869	0.268519	0.563107	0.411765	0.47619	0.444444	0.4375	0.592233	0.520833	0.671875	0.529412	0.623656	0.663462	0.528846
Keratin_B2_2:4:p	51	45	194	15	14	0.27451	1878	401.558	2.22552	0.523163	73.3333	13.3333	13.3333	7.52063e-43	9.64496e-43	26	0.302658	0.740079	0.492795	0.750378	0.242545	0.699115	0.531915	0.372093	0.658824	0.787879	0.682353	0.230769	0.261682	0.622951	0.343434	0.130841	0.717172	0.252525	0.842593	0.747573	0.294118	0.742857	0.858586	0.697917	0.165049	0.333333	0.375	0.362745	0.795699	0.701923	0.394231
KR:57:v	76	181	74	3	3	0.0394737	1876	153.171	3.61444	0.535543	33.3333	0	66.6667	0	0	26	0.568507	0.44246	0.700288	0.252648	0.854871	0.20354	0.712766	0.523256	0.682353	0.242424	0.235294	0.89011	0.859813	0.42623	0.818182	0.841121	0.434343	0.868687	0.25	0.398058	0.54902	0.4	0.20202	0.28125	0.669903	0.583333	0.640625	0.509804	0.483871	0.5	0.740385
p450:229:e	102	463	112	11	10	0.0980392	1876	231.827	3.01654	0.529553	72.7273	0	27.2727	0	0	26	0.570552	0.40873	0.363112	0.762481	0.419483	0.79646	0.478723	0.55814	0.211765	0.737374	0.717647	0.384615	0.448598	0.754098	0.373737	0.485981	0.414141	0.393939	0.787037	0.427184	0.617647	0.304762	0.747475	0.78125	0.446602	0.65625	0.265625	0.578431	0.376344	0.519231	0.442308
Filament:140:h	104	312	102	9	9	0.0865385	1875	211.128	3.1507	0.593051	88.8889	0	11.1111	0	0	26	0.770961	0.823413	0.429395	0.360061	0.60835	0.336283	0.542553	0.813953	0.388235	0.424242	0.388235	0.626374	0.570093	0.442623	0.616162	0.672897	0.89899	0.555556	0.277778	0.796117	0.784314	0.8	0.313131	0.385417	0.786408	0.71875	0.328125	0.754902	0.849462	0.778846	0.423077
Serpin:17:e	63	371	67	3	3	0.047619	1875	138.682	3.75704	0.576278	66.6667	0	33.3333	0	0	26	0.803681	0.757937	0.657061	0.23298	0.568588	0.176991	0.659574	0.77907	0.823529	0.292929	0.270588	0.593407	0.514019	0.311475	0.686869	0.551402	0.767677	0.505051	0.194444	0.747573	0.872549	0.752381	0.161616	0.270833	0.84466	0.770833	0.65625	0.745098	0.752688	0.769231	0.519231
Aldedh:297:k	43	462	51	4	4	0.0930233	1871	105.564	4.14762	0.603435	75	0	25	0	0	26	0.447853	0.537698	0.662824	0.596067	0.789264	0.566372	0.638298	0.395349	0.658824	0.666667	0.623529	0.835165	0.813084	0.622951	0.818182	0.728972	0.59596	0.757576	0.518519	0.563107	0.372549	0.52381	0.535354	0.666667	0.553398	0.510417	0.5625	0.401961	0.473118	0.528846	0.75
Pep_M12B_propep:119:s	97	131	97	4	4	0.0412371	1871	200.779	3.22013	0.579872	50	25	25	0	0	26	0.541922	0.825397	0.743516	0.444781	0.435388	0.486726	0.659574	0.569767	0.929412	0.383838	0.4	0.406593	0.495327	0.491803	0.383838	0.457944	0.777778	0.424242	0.444444	0.796117	0.431373	0.819048	0.444444	0.46875	0.640777	0.416667	0.78125	0.647059	0.806452	0.923077	0.644231
Y_phosphatase:195:e	181	235	216	7	6	0.0331492	1859	447.095	2.05587	0.565495	57.1429	28.5714	14.2857	0	0	26	0.742331	0.190476	0.518732	0.556732	0.813121	0.539823	0.62766	0.790698	0.2	0.515152	0.611765	0.824176	0.831776	0.52459	0.757576	0.757009	0.20202	0.89899	0.537037	0.242718	0.705882	0.152381	0.555556	0.614583	0.699029	0.760417	0.484375	0.764706	0.247312	0.115385	0.701923
PX:92:q	106	113	103	3	3	0.0283019	1856	213.198	3.12193	0.666134	66.6667	0	33.3333	0	0	26	0.482618	0.771825	0.636888	0.836611	0.534791	0.867257	0.595745	0.44186	0.764706	0.787879	0.870588	0.571429	0.448598	0.901639	0.636364	0.485981	0.707071	0.545455	0.851852	0.796117	0.470588	0.8	0.818182	0.78125	0.475728	0.625	0.53125	0.401961	0.731183	0.817308	0.634615
Ldl_recept_b:30:e	28	42	173	7	4	0.142857	1849	358.09	2.36835	0.5623	85.7143	0	14.2857	0	0	26	0.807771	0.434524	0.708934	0.220877	0.799205	0.185841	0.712766	0.790698	0.752941	0.171717	0.235294	0.791209	0.766355	0.327869	0.79798	0.803738	0.494949	0.838384	0.203704	0.417476	0.823529	0.419048	0.191919	0.28125	0.805825	0.822917	0.6875	0.794118	0.430108	0.413462	0.682692
Filament:199:e	104	312	102	8	8	0.0769231	1847	211.128	3.12899	0.553514	75	12.5	12.5	0	0	26	0.509202	0.305556	0.423631	0.903177	0.475149	0.929204	0.393617	0.488372	0.388235	0.848485	0.870588	0.56044	0.46729	0.868852	0.343434	0.579439	0.282828	0.424242	0.972222	0.398058	0.54902	0.257143	0.949495	0.854167	0.456311	0.572917	0.375	0.480392	0.322581	0.269231	0.509615
7tm_4:75:v	421	144	421	23	23	0.0546318	1847	871.421	1.08374	0.504393	82.6087	8.69565	8.69565	2.07184e-73	2.99246e-73	26	0.263804	0.440476	0.605187	0.686838	0.493042	0.725664	0.542553	0.348837	0.670588	0.808081	0.635294	0.593407	0.345794	0.704918	0.59596	0.485981	0.494949	0.464646	0.657407	0.398058	0.166667	0.457143	0.666667	0.604167	0.203883	0.416667	0.6875	0.205882	0.483871	0.375	0.557692
LRR_5:27:g	121	129	274	9	8	0.0661157	1847	567.148	1.70339	0.602236	88.8889	0	11.1111	0	0	26	0.676892	0.545635	0.469741	0.72466	0.516899	0.734513	0.478723	0.697674	0.329412	0.808081	0.764706	0.483516	0.448598	0.540984	0.626263	0.53271	0.40404	0.494949	0.694444	0.61165	0.696078	0.628571	0.767677	0.697917	0.669903	0.572917	0.453125	0.745098	0.494624	0.576923	0.586538
Serpin:311:v	63	371	67	4	4	0.0634921	1841	138.682	3.73063	0.585863	75	0	25	0	0	26	0.588957	0.75	0.636888	0.334342	0.713718	0.336283	0.638298	0.604651	0.635294	0.242424	0.435294	0.758242	0.672897	0.459016	0.646465	0.738318	0.79798	0.757576	0.268519	0.76699	0.539216	0.714286	0.242424	0.427083	0.61165	0.666667	0.734375	0.529412	0.784946	0.692308	0.576923
Alk_phosphatase:192:k	6	421	6	3	3	0.5	1839	12.4193	7.21019	0.539936	33.3333	0	66.6667	0	0	26	0.472393	0.829365	0.51585	0.512859	0.367793	0.469027	0.478723	0.534884	0.529412	0.525253	0.458824	0.373626	0.327103	0.508197	0.434343	0.327103	0.747475	0.383838	0.518519	0.84466	0.558824	0.809524	0.636364	0.46875	0.398058	0.427083	0.5625	0.45098	0.827957	0.913462	0.509615
p450:74:l	102	463	112	6	6	0.0588235	1837	231.827	2.98623	0.577077	83.3333	0	16.6667	0	0	26	0.693252	0.347222	0.512968	0.770045	0.485089	0.769912	0.62766	0.709302	0.505882	0.848485	0.752941	0.483516	0.448598	0.786885	0.626263	0.411215	0.383838	0.464646	0.759259	0.427184	0.686275	0.390476	0.747475	0.729167	0.699029	0.59375	0.46875	0.77451	0.344086	0.192308	0.442308
Pep_M12B_propep:74:r	97	131	97	3	3	0.0309278	1837	200.779	3.19367	0.570288	33.3333	33.3333	33.3333	0	0	26	0.766871	0.53373	0.717579	0.352496	0.600398	0.309735	0.691489	0.767442	0.8	0.272727	0.352941	0.626374	0.504673	0.377049	0.707071	0.579439	0.585859	0.59596	0.333333	0.514563	0.784314	0.552381	0.434343	0.40625	0.76699	0.739583	0.78125	0.77451	0.645161	0.384615	0.634615
Gal-bind_lectin:123:k	26	133	41	3	3	0.115385	1836	84.8653	4.43525	0.572684	66.6667	0	33.3333	0	0	26	0.525562	0.863095	0.711816	0.367625	0.500994	0.486726	0.680851	0.569767	0.752941	0.222222	0.376471	0.582418	0.523364	0.47541	0.454545	0.457944	0.818182	0.494949	0.296296	0.854369	0.578431	0.857143	0.373737	0.375	0.504854	0.510417	0.78125	0.470588	0.935484	0.855769	0.663462
Keratin_B2_2:36:c	51	45	194	11	10	0.196078	1830	401.558	2.18816	0.466853	72.7273	9.09091	18.1818	6.60994e-20	7.52599e-20	26	0.406953	0.488095	0.440922	0.664145	0.262425	0.707965	0.457447	0.395349	0.505882	0.676768	0.635294	0.274725	0.271028	0.606557	0.20202	0.280374	0.484848	0.282828	0.675926	0.582524	0.45098	0.438095	0.616162	0.697917	0.349515	0.333333	0.4375	0.5	0.387097	0.538462	0.375
Gal-bind_lectin:63:c	26	133	41	7	6	0.230769	1828	84.8653	4.42895	0.569888	85.7143	0	14.2857	0	0	26	0.531697	0.865079	0.706052	0.354009	0.500994	0.460177	0.680851	0.569767	0.752941	0.252525	0.341176	0.582418	0.523364	0.442623	0.454545	0.457944	0.818182	0.494949	0.287037	0.854369	0.578431	0.866667	0.363636	0.354167	0.524272	0.520833	0.78125	0.470588	0.935484	0.855769	0.644231
7tm_4:13:s	421	144	421	37	37	0.087886	1828	871.421	1.06882	0.541933	89.1892	5.40541	5.40541	2.75678e-247	5.59431e-247	26	0.531697	0.446429	0.54755	0.547655	0.636183	0.584071	0.680851	0.546512	0.435294	0.545455	0.588235	0.67033	0.551402	0.442623	0.707071	0.616822	0.424242	0.646465	0.592593	0.378641	0.529412	0.447619	0.525253	0.510417	0.553398	0.59375	0.546875	0.441176	0.569892	0.423077	0.519231
Filament:66:l	104	312	102	10	9	0.0865385	1827	211.128	3.11329	0.554313	90	0	10	6.46673e-216	1.26082e-215	26	0.505112	0.315476	0.423631	0.903177	0.473161	0.929204	0.393617	0.488372	0.388235	0.838384	0.870588	0.56044	0.46729	0.868852	0.333333	0.579439	0.30303	0.424242	0.972222	0.407767	0.539216	0.257143	0.949495	0.864583	0.446602	0.572917	0.375	0.480392	0.333333	0.278846	0.509615
Integrin_alpha2:180:e	40	457	41	3	3	0.075	1826	84.8653	4.42737	0.553914	66.6667	0	33.3333	0	0	26	0.912065	0.25	0.342939	0.656581	0.520875	0.646018	0.425532	0.930233	0.176471	0.686869	0.647059	0.494505	0.542056	0.491803	0.484848	0.560748	0.30303	0.515152	0.638889	0.116505	0.921569	0.152381	0.676768	0.75	0.902913	0.885417	0.28125	0.921569	0.44086	0.259615	0.442308
ABC_membrane:50:v	69	275	109	5	4	0.057971	1826	225.617	3.01674	0.573882	80	0	20	0	0	26	0.511247	0.361111	0.51585	0.821483	0.562624	0.867257	0.574468	0.453488	0.435294	0.79798	0.917647	0.56044	0.570093	0.770492	0.555556	0.570093	0.333333	0.555556	0.814815	0.31068	0.558824	0.295238	0.838384	0.729167	0.485437	0.5	0.5	0.54902	0.387097	0.480769	0.538462
VWD:69:e	33	159	94	3	3	0.0909091	1823	194.569	3.22796	0.585064	66.6667	0	33.3333	0	0	26	0.670757	0.621032	0.567723	0.66112	0.377734	0.734513	0.542553	0.616279	0.788235	0.555556	0.694118	0.351648	0.392523	0.606557	0.383838	0.373832	0.59596	0.383838	0.694444	0.621359	0.735294	0.666667	0.686869	0.625	0.640777	0.65625	0.484375	0.696078	0.602151	0.615385	0.461538
Filament:170:i	104	312	102	6	6	0.0576923	1822	211.128	3.10933	0.580671	83.3333	0	16.6667	0	0	26	0.629857	0.355159	0.48415	0.729198	0.630219	0.725664	0.425532	0.604651	0.411765	0.767677	0.776471	0.659341	0.64486	0.639344	0.59596	0.663551	0.40404	0.585859	0.75	0.339806	0.754902	0.4	0.757576	0.65625	0.572816	0.489583	0.453125	0.715686	0.322581	0.307692	0.615385
Actin:229:e	40	393	42	4	4	0.1	1820	86.9351	4.38786	0.587859	50	25	25	0	0	26	0.525562	0.438492	0.498559	0.835098	0.534791	0.79646	0.56383	0.569767	0.458824	0.838384	0.894118	0.538462	0.607477	0.721311	0.454545	0.476636	0.525253	0.59596	0.861111	0.359223	0.460784	0.352381	0.868687	0.833333	0.495146	0.5625	0.40625	0.54902	0.634409	0.346154	0.528846
Filament:148:q	104	312	102	4	4	0.0384615	1812	211.128	3.10139	0.551917	75	0	25	0	0	26	0.505112	0.305556	0.423631	0.901664	0.473161	0.929204	0.393617	0.488372	0.388235	0.838384	0.870588	0.56044	0.46729	0.868852	0.333333	0.579439	0.282828	0.424242	0.972222	0.398058	0.54902	0.257143	0.949495	0.854167	0.446602	0.572917	0.375	0.470588	0.322581	0.269231	0.509615
7TM_GPCR_Srv:272:d	52	283	46	3	3	0.0576923	1811	95.2147	4.24946	0.557907	33.3333	0	66.6667	0	0	26	0.413088	0.625	0.628242	0.626324	0.493042	0.690265	0.62766	0.616279	0.658824	0.575758	0.694118	0.56044	0.607477	0.655738	0.30303	0.551402	0.575758	0.434343	0.638889	0.660194	0.441176	0.666667	0.59596	0.541667	0.223301	0.46875	0.59375	0.352941	0.548387	0.663462	0.625
Filament:15:s	104	312	102	3	3	0.0288462	1810	211.128	3.0998	0.551917	66.6667	0	33.3333	0	0	26	0.503067	0.305556	0.423631	0.903177	0.473161	0.929204	0.393617	0.488372	0.388235	0.838384	0.870588	0.56044	0.46729	0.868852	0.333333	0.579439	0.282828	0.424242	0.972222	0.398058	0.539216	0.257143	0.949495	0.864583	0.446602	0.572917	0.375	0.470588	0.322581	0.269231	0.509615
Hemopexin:8:r	33	45	104	6	5	0.151515	1810	215.268	3.07178	0.575879	66.6667	0	33.3333	0	0	26	0.721881	0.638889	0.576369	0.559758	0.39165	0.469027	0.468085	0.732558	0.929412	0.616162	0.588235	0.296703	0.364486	0.606557	0.484848	0.392523	0.616162	0.414141	0.555556	0.592233	0.754902	0.619048	0.565657	0.552083	0.708738	0.635417	0.65625	0.77451	0.580645	0.778846	0.336538
7TM_GPCR_Srsx:34:i	355	257	330	16	15	0.0422535	1805	683.062	1.40191	0.552316	87.5	6.25	6.25	3.90911e-200	7.41619e-200	26	0.439673	0.436508	0.533141	0.86233	0.383698	0.858407	0.5	0.406977	0.576471	0.838384	0.870588	0.428571	0.420561	0.786885	0.323232	0.411215	0.444444	0.333333	0.87963	0.485437	0.490196	0.428571	0.878788	0.895833	0.427184	0.395833	0.546875	0.470588	0.408602	0.413462	0.519231
DSPc:98:t	145	133	98	3	3	0.0206897	1802	202.849	3.15112	0.557508	66.6667	0	33.3333	0	0	26	0.740286	0.198413	0.501441	0.540091	0.801193	0.539823	0.62766	0.77907	0.2	0.505051	0.588235	0.802198	0.813084	0.508197	0.747475	0.747664	0.212121	0.89899	0.5	0.242718	0.705882	0.152381	0.525253	0.614583	0.699029	0.760417	0.4375	0.764706	0.268817	0.125	0.673077
IQ:10:a	112	21	278	7	6	0.0535714	1802	575.428	1.64689	0.565895	85.7143	0	14.2857	0	0	26	0.689162	0.446429	0.498559	0.388805	0.84493	0.504425	0.638298	0.686047	0.223529	0.434343	0.317647	0.835165	0.82243	0.42623	0.838384	0.859813	0.505051	0.868687	0.37037	0.475728	0.529412	0.361905	0.272727	0.385417	0.76699	0.78125	0.484375	0.686275	0.548387	0.355769	0.605769
7tm_4:46:L	421	144	421	17	17	0.04038	1802	871.421	1.04816	0.517572	64.7059	23.5294	11.7647	5.82474e-82	8.66765e-82	26	0.525562	0.329365	0.423631	0.580938	0.67992	0.59292	0.56383	0.430233	0.176471	0.545455	0.529412	0.736264	0.682243	0.459016	0.69697	0.654206	0.232323	0.636364	0.648148	0.407767	0.509804	0.285714	0.646465	0.583333	0.61165	0.583333	0.40625	0.480392	0.16129	0.538462	0.509615
RnaseA:96:r	17	124	17	3	3	0.176471	1802	35.188	5.67837	0.553914	66.6667	0	33.3333	0	0	26	0.515337	0.454365	0.314121	0.833585	0.489066	0.893805	0.425532	0.511628	0.164706	0.838384	0.917647	0.505495	0.485981	0.803279	0.474747	0.579439	0.494949	0.393939	0.861111	0.504854	0.519608	0.466667	0.767677	0.739583	0.456311	0.53125	0.21875	0.558824	0.397849	0.403846	0.394231
GBP_C:252:l	16	297	17	3	3	0.1875	1802	35.188	5.67837	0.566294	66.6667	0	33.3333	0	0	26	0.754601	0.634921	0.495677	0.273828	0.747515	0.300885	0.595745	0.767442	0.352941	0.191919	0.247059	0.725275	0.766355	0.377049	0.838384	0.672897	0.626263	0.737374	0.203704	0.631068	0.647059	0.704762	0.222222	0.416667	0.776699	0.75	0.578125	0.833333	0.634409	0.576923	0.471154
Filament:107:k	104	312	102	9	9	0.0865385	1801	211.128	3.09261	0.554712	77.7778	11.1111	11.1111	0	0	26	0.513292	0.880952	0.507205	0.284418	0.656064	0.309735	0.446809	0.569767	0.494118	0.212121	0.376471	0.769231	0.654206	0.295082	0.575758	0.598131	0.868687	0.69697	0.25	0.864078	0.54902	0.885714	0.161616	0.40625	0.563107	0.489583	0.453125	0.401961	0.935484	0.855769	0.605769
Filament:43:a	104	312	102	10	10	0.0961538	1799	211.128	3.091	0.517173	70	10	20	0	0	26	0.456033	0.220238	0.420749	0.762481	0.61829	0.707965	0.468085	0.55814	0.164706	0.787879	0.8	0.593407	0.570093	0.672131	0.59596	0.607477	0.232323	0.727273	0.787037	0.262136	0.490196	0.238095	0.757576	0.802083	0.368932	0.458333	0.453125	0.421569	0.247312	0.125	0.567308
TAS2R:232:a	31	303	31	5	4	0.129032	1798	64.1664	4.80843	0.572684	60	20	20	0	0	26	0.490798	0.347222	0.711816	0.606657	0.737575	0.646018	0.670213	0.453488	0.835294	0.585859	0.517647	0.791209	0.691589	0.655738	0.808081	0.654206	0.282828	0.757576	0.666667	0.378641	0.441176	0.371429	0.59596	0.572917	0.38835	0.583333	0.71875	0.588235	0.365591	0.336538	0.644231
Fibrinogen_C:89:t	47	235	46	3	3	0.0638298	1797	95.2147	4.23826	0.573083	33.3333	0	66.6667	0	0	26	0.464213	0.521825	0.700288	0.521936	0.709742	0.59292	0.56383	0.430233	0.682353	0.646465	0.458824	0.791209	0.616822	0.508197	0.818182	0.663551	0.444444	0.676768	0.666667	0.417476	0.490196	0.466667	0.282828	0.458333	0.466019	0.541667	0.78125	0.392157	0.72043	0.576923	0.788462
DSPc:121:a	145	133	98	4	4	0.0275862	1796	202.849	3.14631	0.535144	75	0	25	0	0	26	0.840491	0.240079	0.798271	0.214826	0.77336	0.19469	0.712766	0.837209	0.929412	0.272727	0.0941176	0.813187	0.635514	0.459016	0.878788	0.719626	0.30303	0.838384	0.148148	0.262136	0.794118	0.247619	0.20202	0.21875	0.834951	0.833333	0.859375	0.901961	0.301075	0.0961538	0.730769
Helicase_C:27:e	193	78	198	4	4	0.0207254	1793	409.837	2.12925	0.51278	75	0	25	0	0	26	0.406953	0.343254	0.322767	0.962179	0.326044	0.964602	0.340426	0.406977	0.258824	0.959596	0.964706	0.340659	0.392523	0.918033	0.232323	0.336449	0.373737	0.323232	0.981481	0.203883	0.509804	0.285714	0.969697	0.958333	0.339806	0.302083	0.296875	0.470588	0.526882	0.346154	0.375
Keratin_B2_2:25:s	51	45	194	20	11	0.215686	1787	401.558	2.15386	0.547524	90	5	5	9.69104e-126	1.60799e-125	26	0.689162	0.819444	0.541787	0.28593	0.485089	0.212389	0.446809	0.697674	0.623529	0.282828	0.305882	0.472527	0.514019	0.377049	0.505051	0.429907	0.808081	0.505051	0.25	0.805825	0.72549	0.857143	0.30303	0.322917	0.718447	0.583333	0.609375	0.715686	0.827957	0.798077	0.519231
Crystall:22:p	20	82	55	4	4	0.2	1785	113.844	3.9708	0.584265	75	0	25	0	0	26	0.509202	0.630952	0.694524	0.626324	0.479125	0.672566	0.62766	0.488372	0.847059	0.505051	0.694118	0.505495	0.35514	0.639344	0.575758	0.383178	0.626263	0.59596	0.694444	0.699029	0.5	0.666667	0.616162	0.5625	0.572816	0.53125	0.671875	0.45098	0.473118	0.673077	0.644231
Lectin_C:7:e	163	105	219	9	8	0.0490798	1782	453.305	1.97494	0.546326	66.6667	11.1111	22.2222	0	0	26	0.619632	0.488095	0.631124	0.458396	0.590457	0.504425	0.617021	0.674419	0.752941	0.40404	0.447059	0.582418	0.598131	0.42623	0.585859	0.598131	0.505051	0.585859	0.398148	0.495146	0.607843	0.419048	0.454545	0.5625	0.592233	0.65625	0.59375	0.578431	0.430108	0.586538	0.567308
Neur_chan_LBD:98:e	88	217	91	4	4	0.0454545	1781	188.359	3.24113	0.560703	75	0	25	0	0	26	0.629857	0.327381	0.628242	0.683812	0.518887	0.699115	0.680851	0.55814	0.647059	0.858586	0.682353	0.604396	0.53271	0.590164	0.535354	0.495327	0.292929	0.434343	0.638889	0.271845	0.715686	0.285714	0.676768	0.604167	0.660194	0.614583	0.53125	0.588235	0.236559	0.538462	0.625
Fz:68:e	28	116	30	3	3	0.107143	1780	62.0965	4.84122	0.573882	66.6667	0	33.3333	0	0	26	0.537832	0.718254	0.729107	0.420575	0.558648	0.460177	0.659574	0.581395	0.776471	0.282828	0.458824	0.516484	0.607477	0.47541	0.505051	0.598131	0.666667	0.555556	0.435185	0.776699	0.607843	0.771429	0.353535	0.5	0.514563	0.520833	0.875	0.470588	0.677419	0.692308	0.663462
Filament:40:k	104	312	102	7	6	0.0576923	1780	211.128	3.07569	0.53754	71.4286	0	28.5714	0	0	26	0.558282	0.674603	0.279539	0.667171	0.387674	0.628319	0.319149	0.546512	0.117647	0.737374	0.611765	0.395604	0.345794	0.557377	0.282828	0.411215	0.747475	0.505051	0.666667	0.621359	0.676471	0.6	0.727273	0.697917	0.514563	0.510417	0.296875	0.539216	0.741935	0.673077	0.365385
adh_short:22:e	116	167	117	8	7	0.0603448	1779	242.176	2.87694	0.535942	75	12.5	12.5	0	0	26	0.560327	0.188492	0.501441	0.857791	0.461233	0.814159	0.404255	0.534884	0.4	0.787879	0.894118	0.516484	0.46729	0.836066	0.444444	0.420561	0.121212	0.464646	0.916667	0.203883	0.460784	0.209524	0.89899	0.854167	0.640777	0.552083	0.578125	0.607843	0.150538	0.25	0.625
KR:22:e	76	181	74	8	7	0.0921053	1779	153.171	3.53785	0.535942	75	12.5	12.5	0	0	26	0.560327	0.188492	0.501441	0.857791	0.461233	0.814159	0.404255	0.534884	0.4	0.787879	0.894118	0.516484	0.46729	0.836066	0.444444	0.420561	0.121212	0.464646	0.916667	0.203883	0.460784	0.209524	0.89899	0.854167	0.640777	0.552083	0.578125	0.607843	0.150538	0.25	0.625
ubiquitin:33:v	84	69	90	5	4	0.047619	1777	186.29	3.25382	0.56869	60	0	40	0	0	26	0.646217	0.458333	0.642651	0.411498	0.759443	0.39823	0.776596	0.604651	0.458824	0.242424	0.435294	0.736264	0.775701	0.360656	0.757576	0.775701	0.444444	0.747475	0.425926	0.466019	0.598039	0.47619	0.484848	0.520833	0.728155	0.6875	0.6875	0.607843	0.419355	0.480769	0.644231
VWA:24:v	145	178	243	8	7	0.0482759	1776	502.982	1.82005	0.558307	75	12.5	12.5	0	0	26	0.494888	0.589286	0.363112	0.785174	0.425447	0.814159	0.43617	0.476744	0.129412	0.919192	0.788235	0.527473	0.448598	0.704918	0.343434	0.448598	0.525253	0.363636	0.722222	0.650485	0.539216	0.552381	0.777778	0.739583	0.495146	0.510417	0.234375	0.45098	0.580645	0.634615	0.567308
EF-hand_1:27:k	326	29	160	4	4	0.0122699	1773	331.182	2.4205	0.575479	75	0	25	8.55995e-177	1.56069e-176	26	0.509202	0.52381	0.423631	0.760968	0.552684	0.734513	0.478723	0.627907	0.282353	0.777778	0.694118	0.494505	0.504673	0.721311	0.555556	0.616822	0.606061	0.585859	0.824074	0.601942	0.519608	0.47619	0.79798	0.75	0.475728	0.46875	0.453125	0.470588	0.462366	0.471154	0.471154
7tm_4:91:q	421	144	421	33	33	0.0783848	1772	871.421	1.02394	0.510383	84.8485	9.09091	6.06061	1.42121e-93	2.18623e-93	26	0.646217	0.319444	0.420749	0.586989	0.530815	0.495575	0.446809	0.662791	0.341176	0.646465	0.517647	0.527473	0.476636	0.57377	0.585859	0.523364	0.282828	0.545455	0.62037	0.339806	0.617647	0.32381	0.616162	0.635417	0.592233	0.6875	0.375	0.676471	0.354839	0.298077	0.490385
Filament:172:k	104	312	102	9	9	0.0865385	1771	211.128	3.06837	0.559505	66.6667	22.2222	11.1111	0	0	26	0.503067	0.839286	0.495677	0.402421	0.584493	0.40708	0.457447	0.476744	0.435294	0.434343	0.305882	0.604396	0.560748	0.393443	0.656566	0.514019	0.79798	0.59596	0.425926	0.805825	0.539216	0.828571	0.393939	0.4375	0.466019	0.458333	0.5625	0.568627	0.88172	0.884615	0.538462
p450:130:r	102	463	112	10	8	0.0784314	1761	231.827	2.92527	0.554712	90	0	10	0	0	26	0.613497	0.492063	0.694524	0.352496	0.729622	0.460177	0.62766	0.5	0.764706	0.383838	0.329412	0.736264	0.700935	0.311475	0.717172	0.831776	0.444444	0.656566	0.287037	0.495146	0.519608	0.485714	0.222222	0.447917	0.76699	0.645833	0.71875	0.617647	0.397849	0.625	0.682692
SRCR:63:l	56	99	271	3	3	0.0535714	1756	560.939	1.64638	0.550319	66.6667	0	33.3333	0	0	26	0.382413	0.321429	0.51585	0.848714	0.574553	0.876106	0.574468	0.290698	0.294118	0.787879	0.835294	0.549451	0.691589	0.754098	0.444444	0.588785	0.373737	0.585859	0.888889	0.242718	0.362745	0.4	0.949495	0.802083	0.368932	0.46875	0.578125	0.411765	0.301075	0.288462	0.605769
Death:34:s	93	83	93	3	3	0.0322581	1755	192.499	3.18855	0.539537	33.3333	33.3333	33.3333	0	0	26	0.339468	0.303571	0.510086	0.826021	0.614314	0.787611	0.553191	0.290698	0.352941	0.858586	0.788235	0.571429	0.616822	0.754098	0.636364	0.635514	0.242424	0.606061	0.87037	0.368932	0.264706	0.32381	0.919192	0.770833	0.38835	0.40625	0.4375	0.343137	0.322581	0.259615	0.644231
MAGE_N:48:p	24	96	24	3	3	0.125	1754	49.6772	5.14192	0.446486	66.6667	0	33.3333	0	0	26	0.378323	0.126984	0.391931	0.636914	0.620278	0.672566	0.468085	0.337209	0.176471	0.666667	0.705882	0.637363	0.635514	0.655738	0.575758	0.635514	0.141414	0.616162	0.62963	0.145631	0.382353	0.114286	0.575758	0.5625	0.436893	0.333333	0.34375	0.392157	0.11828	0.115385	0.528846
adh_short_C2:18:e	64	241	60	5	4	0.0625	1754	124.193	3.81999	0.534744	60	20	20	0	0	26	0.560327	0.188492	0.501441	0.853253	0.461233	0.814159	0.404255	0.534884	0.4	0.787879	0.894118	0.516484	0.46729	0.836066	0.444444	0.420561	0.121212	0.464646	0.898148	0.203883	0.460784	0.209524	0.888889	0.854167	0.640777	0.552083	0.578125	0.607843	0.150538	0.25	0.625
C1-set:33:g	292	83	235	5	5	0.0171233	1749	486.423	1.84625	0.492013	80	0	20	1.08659e-53	1.46573e-53	26	0.546012	0.501984	0.354467	0.577912	0.411531	0.469027	0.414894	0.581395	0.211765	0.656566	0.352941	0.384615	0.495327	0.540984	0.313131	0.401869	0.505051	0.454545	0.675926	0.417476	0.490196	0.447619	0.666667	0.645833	0.572816	0.65625	0.375	0.441176	0.655914	0.5	0.403846
Kazal_2:6:s	94	42	199	4	4	0.0425532	1747	411.907	2.08449	0.548722	75	0	25	0	0	26	0.588957	0.674603	0.291066	0.801815	0.228628	0.814159	0.308511	0.465116	0.294118	0.717172	0.894118	0.175824	0.214953	0.754098	0.282828	0.28972	0.525253	0.171717	0.814815	0.708738	0.607843	0.72381	0.808081	0.802083	0.601942	0.635417	0.234375	0.617647	0.72043	0.692308	0.307692
Cadherin_2:42:s	165	84	127	3	3	0.0181818	1747	262.875	2.73243	0.456869	66.6667	0	33.3333	0	0	26	0.441718	0.478175	0.498559	0.408472	0.485089	0.345133	0.446809	0.476744	0.694118	0.585859	0.494118	0.373626	0.495327	0.344262	0.373737	0.570093	0.575758	0.59596	0.388889	0.466019	0.362745	0.514286	0.373737	0.322917	0.398058	0.583333	0.5	0.401961	0.430108	0.403846	0.384615
Epimerase:20:e	44	236	40	4	3	0.0681818	1745	82.7954	4.39753	0.535144	75	0	25	0	0	26	0.578732	0.172619	0.501441	0.853253	0.461233	0.823009	0.404255	0.55814	0.4	0.777778	0.894118	0.516484	0.46729	0.836066	0.444444	0.420561	0.111111	0.464646	0.898148	0.203883	0.5	0.190476	0.888889	0.854167	0.650485	0.5625	0.578125	0.617647	0.107527	0.240385	0.625
Cystatin:60:e	24	94	31	5	4	0.166667	1744	64.1664	4.76444	0.551917	80	0	20	0	0	26	0.730061	0.462302	0.636888	0.284418	0.761431	0.292035	0.734043	0.732558	0.576471	0.181818	0.305882	0.714286	0.71028	0.360656	0.808081	0.747664	0.505051	0.828283	0.305556	0.446602	0.77451	0.428571	0.292929	0.28125	0.747573	0.697917	0.609375	0.696078	0.505376	0.432692	0.615385
Sugar_tr:213:k	105	451	112	5	5	0.047619	1740	231.827	2.90797	0.558307	80	0	20	0	0	26	0.744376	0.537698	0.602305	0.335855	0.66004	0.336283	0.531915	0.709302	0.741176	0.353535	0.258824	0.604396	0.626168	0.393443	0.666667	0.663551	0.575758	0.737374	0.324074	0.524272	0.803922	0.438095	0.212121	0.489583	0.650485	0.8125	0.5625	0.745098	0.462366	0.682692	0.576923
VWA_2:29:l	153	172	199	6	6	0.0392157	1739	411.907	2.07787	0.550719	83.3333	0	16.6667	0	0	26	0.488753	0.589286	0.354467	0.782148	0.403579	0.814159	0.43617	0.476744	0.117647	0.919192	0.776471	0.516484	0.420561	0.704918	0.323232	0.420561	0.525253	0.343434	0.722222	0.650485	0.539216	0.552381	0.767677	0.739583	0.485437	0.489583	0.203125	0.45098	0.580645	0.634615	0.567308
Filament:44:e	104	312	102	6	6	0.0576923	1738	211.128	3.04124	0.52516	66.6667	16.6667	16.6667	4.84061e-187	8.97819e-187	26	0.392638	0.357143	0.521614	0.86233	0.38171	0.840708	0.542553	0.348837	0.6	0.848485	0.882353	0.296703	0.373832	0.754098	0.545455	0.299065	0.242424	0.393939	0.87037	0.417476	0.343137	0.447619	0.909091	0.895833	0.427184	0.479167	0.4375	0.362745	0.333333	0.336538	0.490385
VWA_3:24:l	70	155	131	4	4	0.0571429	1737	271.155	2.67941	0.550319	75	0	25	0	0	26	0.488753	0.589286	0.351585	0.782148	0.403579	0.814159	0.43617	0.476744	0.105882	0.919192	0.776471	0.516484	0.420561	0.704918	0.323232	0.420561	0.525253	0.343434	0.722222	0.650485	0.539216	0.552381	0.767677	0.739583	0.485437	0.489583	0.203125	0.45098	0.580645	0.634615	0.567308
7TM_GPCR_Srsx:239:f	355	257	330	8	8	0.0225352	1725	683.062	1.33651	0.555911	87.5	0	12.5	0	0	26	0.650307	0.271825	0.536023	0.571861	0.741551	0.522124	0.585106	0.674419	0.541176	0.474747	0.611765	0.769231	0.738318	0.590164	0.666667	0.785047	0.242424	0.747475	0.601852	0.262136	0.637255	0.266667	0.59596	0.625	0.708738	0.614583	0.46875	0.617647	0.311828	0.278846	0.528846
Interferon:20:r	16	162	16	5	4	0.25	1724	33.1182	5.70199	0.536342	60	20	20	0	0	26	0.406953	0.767857	0.518732	0.585477	0.377734	0.530973	0.414894	0.5	0.517647	0.505051	0.6	0.417582	0.401869	0.672131	0.363636	0.317757	0.787879	0.393939	0.564815	0.76699	0.372549	0.733333	0.656566	0.614583	0.427184	0.40625	0.6875	0.343137	0.752688	0.798077	0.509615
Trypsin:27:C	210	220	224	4	4	0.0190476	1723	463.654	1.8938	0.54992	75	0	25	0	0	26	0.678937	0.585317	0.682997	0.24357	0.699801	0.238938	0.680851	0.639535	0.694118	0.151515	0.223529	0.659341	0.728972	0.393443	0.656566	0.700935	0.686869	0.747475	0.240741	0.466019	0.735294	0.6	0.242424	0.270833	0.718447	0.739583	0.75	0.558824	0.591398	0.586538	0.634615
cEGF:5:s	133	24	251	13	11	0.0827068	1722	519.541	1.72878	0.5623	92.3077	0	7.69231	0	0	26	0.511247	0.561508	0.631124	0.638427	0.465209	0.707965	0.606383	0.569767	0.635294	0.545455	0.694118	0.461538	0.495327	0.622951	0.323232	0.560748	0.484848	0.474747	0.601852	0.660194	0.5	0.580952	0.646465	0.645833	0.524272	0.520833	0.671875	0.45098	0.494624	0.576923	0.625
Lipoxygenase:299:k	15	667	24	4	3	0.2	1717	49.6772	5.11116	0.547923	75	0	25	0	0	26	0.685072	0.734127	0.469741	0.284418	0.628231	0.274336	0.478723	0.744186	0.411765	0.272727	0.317647	0.659341	0.616822	0.278689	0.616162	0.607477	0.777778	0.646465	0.268519	0.747573	0.666667	0.761905	0.292929	0.291667	0.728155	0.635417	0.515625	0.656863	0.698925	0.682692	0.480769
Laminin_EGF:39:y	69	49	365	9	7	0.101449	1714	755.508	1.18185	0.554313	88.8889	0	11.1111	0	0	26	0.554192	0.384921	0.492795	0.720121	0.548708	0.761062	0.553191	0.523256	0.494118	0.707071	0.670588	0.483516	0.654206	0.655738	0.545455	0.542056	0.343434	0.505051	0.842593	0.368932	0.627451	0.390476	0.686869	0.666667	0.475728	0.635417	0.453125	0.509804	0.408602	0.413462	0.461538
DEAD:141:n	160	169	152	3	3	0.01875	1708	314.622	2.44061	0.430112	66.6667	0	33.3333	0	0	26	0.494888	0.390873	0.152738	0.753404	0.172962	0.787611	0.170213	0.569767	0.117647	0.747475	0.741176	0.186813	0.17757	0.770492	0.222222	0.0934579	0.414141	0.191919	0.768519	0.339806	0.529412	0.409524	0.757576	0.697917	0.407767	0.5	0.15625	0.480392	0.44086	0.355769	0.163462
UDPGT:242:r	41	500	47	5	4	0.097561	1706	97.2846	4.13226	0.557109	60	20	20	0	0	26	0.642127	0.486111	0.507205	0.428139	0.749503	0.362832	0.638298	0.581395	0.247059	0.464646	0.317647	0.78022	0.728972	0.47541	0.666667	0.803738	0.40404	0.767677	0.398148	0.601942	0.676471	0.504762	0.474747	0.520833	0.669903	0.65625	0.484375	0.617647	0.408602	0.5	0.615385
NACHT:19:k	96	166	71	5	5	0.0520833	1705	146.962	3.53626	0.550319	80	0	20	0	0	26	0.525562	0.46627	0.729107	0.464448	0.648111	0.486726	0.648936	0.5	0.894118	0.535354	0.458824	0.692308	0.663551	0.557377	0.585859	0.700935	0.474747	0.59596	0.398148	0.475728	0.45098	0.447619	0.464646	0.385417	0.563107	0.552083	0.796875	0.558824	0.311828	0.605769	0.625
VCX_VCY:15:k	6	147	18	11	4	0.666667	1703	37.2579	5.51439	0.410942	54.5455	27.2727	18.1818	0	0	26	0.431493	0.412698	0.345821	0.464448	0.363817	0.362832	0.308511	0.395349	0.305882	0.505051	0.470588	0.318681	0.392523	0.442623	0.414141	0.317757	0.454545	0.373737	0.546296	0.359223	0.372549	0.485714	0.424242	0.5	0.446602	0.416667	0.359375	0.519608	0.387097	0.375	0.403846
p450:141:i	102	463	112	5	5	0.0490196	1703	231.827	2.87696	0.532748	80	0	20	0	0	26	0.742331	0.803571	0.409222	0.370651	0.355865	0.336283	0.414894	0.790698	0.411765	0.323232	0.388235	0.362637	0.327103	0.295082	0.363636	0.327103	0.868687	0.40404	0.435185	0.776699	0.754902	0.8	0.444444	0.34375	0.737864	0.8125	0.4375	0.627451	0.731183	0.836538	0.384615
LIM:51:k	183	58	408	9	8	0.0437158	1701	844.513	1.01019	0.521166	88.8889	0	11.1111	0	0	26	0.576687	0.80754	0.731988	0.0711044	0.626243	0.0884956	0.702128	0.616279	0.858824	0.030303	0.0470588	0.67033	0.542056	0.196721	0.656566	0.598131	0.858586	0.676768	0.0185185	0.805825	0.539216	0.857143	0.0606061	0.104167	0.621359	0.541667	0.796875	0.568627	0.860215	0.663462	0.615385
Miro:22:e	307	119	279	7	6	0.019544	1701	577.498	1.5585	0.516773	71.4286	14.2857	14.2857	3.81251e-148	6.6494e-148	26	0.265849	0.456349	0.391931	0.877458	0.4334	0.876106	0.446809	0.290698	0.235294	0.949495	0.917647	0.494505	0.448598	0.770492	0.353535	0.448598	0.515152	0.424242	0.87963	0.533981	0.362745	0.409524	0.888889	0.822917	0.262136	0.166667	0.328125	0.245098	0.462366	0.365385	0.509615
Arf:37:e	272	175	258	5	5	0.0183824	1699	534.03	1.66969	0.516773	60	20	20	4.01407e-215	7.81065e-215	26	0.265849	0.456349	0.391931	0.877458	0.4334	0.876106	0.446809	0.290698	0.235294	0.949495	0.917647	0.494505	0.448598	0.770492	0.353535	0.448598	0.515152	0.424242	0.87963	0.533981	0.362745	0.409524	0.888889	0.822917	0.262136	0.166667	0.328125	0.245098	0.462366	0.365385	0.509615
Ras:22:d	279	162	286	5	5	0.0179211	1699	591.987	1.52105	0.516773	60	20	20	7.98277e-184	1.47224e-183	26	0.265849	0.456349	0.391931	0.877458	0.4334	0.876106	0.446809	0.290698	0.235294	0.949495	0.917647	0.494505	0.448598	0.770492	0.353535	0.448598	0.515152	0.424242	0.87963	0.533981	0.362745	0.409524	0.888889	0.822917	0.262136	0.166667	0.328125	0.245098	0.462366	0.365385	0.509615
MFS_1:267:s	232	352	254	4	3	0.012931	1699	525.751	1.69224	0.46845	50	0	50	0	0	26	0.713701	0.208333	0.78098	0.107413	0.749503	0.0353982	0.765957	0.767442	0.917647	0.111111	0.0470588	0.736264	0.738318	0.311475	0.777778	0.738318	0.232323	0.757576	0.0648148	0.213592	0.696078	0.228571	0.0606061	0.208333	0.669903	0.760417	0.703125	0.686275	0.225806	0.144231	0.730769
NACHT:70:s	96	166	71	3	3	0.03125	1698	146.962	3.53032	0.552316	66.6667	0	33.3333	0	0	26	0.662577	0.621032	0.32853	0.632375	0.425447	0.654867	0.414894	0.627907	0.176471	0.717172	0.705882	0.362637	0.448598	0.52459	0.494949	0.495327	0.676768	0.313131	0.592593	0.514563	0.617647	0.590476	0.59596	0.604167	0.718447	0.635417	0.34375	0.705882	0.612903	0.711538	0.365385
TIL:15:e	22	55	83	7	4	0.181818	1695	171.8	3.30248	0.511581	85.7143	0	14.2857	0	0	26	0.384458	0.166667	0.414986	0.863843	0.584493	0.823009	0.468085	0.337209	0.152941	0.858586	0.858824	0.692308	0.551402	0.803279	0.555556	0.560748	0.151515	0.575758	0.87963	0.116505	0.411765	0.180952	0.89899	0.90625	0.349515	0.40625	0.453125	0.411765	0.27957	0.115385	0.557692
7TM_GPCR_Srsx:185:v	355	257	330	12	12	0.0338028	1691	683.062	1.30779	0.463658	83.3333	0	16.6667	5.30964e-234	1.0582e-233	26	0.607362	0.196429	0.504323	0.443268	0.590457	0.415929	0.478723	0.674419	0.458824	0.494949	0.423529	0.637363	0.495327	0.47541	0.636364	0.570093	0.191919	0.626263	0.444444	0.165049	0.598039	0.190476	0.464646	0.395833	0.572816	0.614583	0.453125	0.588235	0.204301	0.230769	0.596154
cEGF:11:r	133	24	251	14	12	0.0902256	1691	519.541	1.70257	0.543131	85.7143	7.14286	7.14286	0	0	26	0.488753	0.337302	0.576369	0.704992	0.5666	0.79646	0.617021	0.476744	0.458824	0.686869	0.658824	0.43956	0.719626	0.491803	0.414141	0.654206	0.30303	0.575758	0.703704	0.446602	0.441176	0.32381	0.737374	0.760417	0.38835	0.552083	0.640625	0.588235	0.258065	0.346154	0.596154
p450:86:g	102	463	112	6	6	0.0588235	1690	231.827	2.8659	0.529952	83.3333	0	16.6667	0	0	26	0.742331	0.801587	0.403458	0.375189	0.341948	0.336283	0.414894	0.790698	0.4	0.323232	0.4	0.32967	0.327103	0.327869	0.353535	0.317757	0.868687	0.383838	0.435185	0.776699	0.754902	0.790476	0.444444	0.34375	0.728155	0.822917	0.421875	0.627451	0.731183	0.836538	0.384615
Y_phosphatase:25:g	181	235	216	3	3	0.0165746	1689	447.095	1.91752	0.557508	66.6667	0	33.3333	0	0	26	0.660532	0.746032	0.610951	0.408472	0.427435	0.389381	0.56383	0.709302	0.870588	0.40404	0.376471	0.384615	0.429907	0.459016	0.525253	0.401869	0.747475	0.393939	0.444444	0.669903	0.666667	0.67619	0.373737	0.427083	0.640777	0.677083	0.5625	0.617647	0.795699	0.846154	0.471154
TAS2R:245:l	31	303	31	4	4	0.129032	1682	64.1664	4.71222	0.545527	75	0	25	0	0	26	0.417178	0.349206	0.708934	0.577912	0.71173	0.60177	0.659574	0.418605	0.835294	0.545455	0.517647	0.769231	0.654206	0.606557	0.808081	0.598131	0.282828	0.747475	0.638889	0.378641	0.401961	0.371429	0.575758	0.552083	0.300971	0.4375	0.71875	0.529412	0.365591	0.346154	0.644231
TNFR_c6:14:q	42	39	68	3	3	0.0714286	1679	140.752	3.57637	0.704473	66.6667	0	33.3333	0	0	26	0.623722	0.484127	0.639769	0.996974	0.664016	1	0.606383	0.616279	0.564706	1	1	0.703297	0.654206	0.967213	0.575758	0.700935	0.464646	0.686869	1	0.446602	0.607843	0.495238	1	1	0.640777	0.572917	0.609375	0.676471	0.473118	0.538462	0.75
PX:81:e	106	113	103	3	3	0.0283019	1677	213.198	2.97562	0.535543	66.6667	0	33.3333	0	0	26	0.588957	0.444444	0.469741	0.774584	0.306163	0.840708	0.510638	0.662791	0.458824	0.767677	0.776471	0.362637	0.252336	0.754098	0.191919	0.392523	0.525253	0.333333	0.712963	0.368932	0.627451	0.447619	0.808081	0.75	0.553398	0.510417	0.390625	0.598039	0.666667	0.240385	0.490385
Ldl_recept_a:11:a	86	37	303	26	16	0.186047	1670	627.175	1.41291	0.53115	88.4615	7.69231	3.84615	0	0	26	0.382413	0.799603	0.380403	0.540091	0.499006	0.442478	0.404255	0.383721	0.388235	0.535354	0.552941	0.538462	0.420561	0.52459	0.646465	0.476636	0.717172	0.424242	0.638889	0.805825	0.343137	0.819048	0.555556	0.53125	0.456311	0.4375	0.359375	0.294118	0.784946	0.865385	0.365385
AA_permease:320:r	52	478	68	3	3	0.0576923	1670	140.752	3.56862	0.529952	66.6667	0	33.3333	0	0	26	0.611452	0.787698	0.435159	0.565809	0.210736	0.60177	0.308511	0.569767	0.623529	0.484848	0.482353	0.142857	0.261682	0.47541	0.242424	0.261682	0.828283	0.131313	0.62963	0.708738	0.705882	0.790476	0.626263	0.604167	0.563107	0.625	0.484375	0.588235	0.924731	0.701923	0.365385
Cadherin_2:27:e	165	84	127	3	3	0.0181818	1664	262.875	2.6622	0.507588	66.6667	0	33.3333	0	0	24	0.709611	0.753968	0.648415	0.0332829	0.590457	0.0442478	0.478723	0.651163	0.8	0.010101	0.0235294	0.571429	0.654206	0.114754	0.434343	0.672897	0.818182	0.606061	0	0.737864	0.696078	0.819048	0	0.0729167	0.718447	0.770833	0.75	0.705882	0.688172	0.701923	0.615385
C8:26:e	22	74	82	4	4	0.181818	1659	169.731	3.289	0.548323	75	0	25	0	0	26	0.723926	0.609127	0.469741	0.437216	0.516899	0.469027	0.414894	0.697674	0.341176	0.434343	0.341176	0.494505	0.429907	0.557377	0.59596	0.504673	0.545455	0.565657	0.398148	0.669903	0.745098	0.67619	0.515152	0.375	0.76699	0.645833	0.640625	0.754902	0.634409	0.519231	0.519231
p450:378:p	102	463	112	3	3	0.0294118	1657	231.827	2.83745	0.509984	66.6667	0	33.3333	0	0	26	0.566462	0.498016	0.331412	0.854766	0.137177	0.80531	0.297872	0.616279	0.235294	0.919192	0.941176	0.120879	0.17757	0.770492	0.121212	0.168224	0.515152	0.0909091	0.861111	0.514563	0.558824	0.466667	0.828283	0.84375	0.466019	0.625	0.390625	0.578431	0.526882	0.471154	0.403846
Laminin_G_2:112:s	120	128	274	7	5	0.0416667	1655	567.148	1.54503	0.538738	85.7143	0	14.2857	0	0	26	0.386503	0.460317	0.492795	0.694402	0.592445	0.707965	0.531915	0.383721	0.470588	0.656566	0.647059	0.67033	0.607477	0.704918	0.474747	0.588785	0.383838	0.626263	0.722222	0.475728	0.392157	0.495238	0.676768	0.739583	0.349515	0.489583	0.515625	0.323529	0.494624	0.451923	0.461538
MHC_I:122:d	110	179	110	6	5	0.0454545	1655	227.687	2.86171	0.541534	83.3333	0	16.6667	2.35123e-51	3.14319e-51	26	0.617587	0.416667	0.501441	0.502269	0.671968	0.504425	0.659574	0.453488	0.247059	0.585859	0.588235	0.714286	0.64486	0.360656	0.656566	0.588785	0.434343	0.767677	0.472222	0.291262	0.656863	0.352381	0.484848	0.479167	0.708738	0.59375	0.359375	0.647059	0.537634	0.480769	0.653846
MFS_1:287:a	232	352	254	7	7	0.0301724	1655	525.751	1.65438	0.500799	71.4286	0	28.5714	0	0	26	0.711656	0.414683	0.608069	0.187595	0.719682	0.150442	0.595745	0.697674	0.458824	0.141414	0.105882	0.736264	0.663551	0.295082	0.626263	0.794393	0.505051	0.777778	0.361111	0.417476	0.588235	0.380952	0.10101	0.177083	0.776699	0.677083	0.546875	0.813725	0.258065	0.5	0.778846
Ricin_B_lectin:22:a	41	124	41	3	3	0.0731707	1653	84.8653	4.28377	0.539936	66.6667	0	33.3333	0	0	26	0.437628	0.59127	0.642651	0.417549	0.677932	0.40708	0.595745	0.476744	0.717647	0.484848	0.364706	0.648352	0.691589	0.42623	0.686869	0.691589	0.575758	0.666667	0.361111	0.640777	0.45098	0.67619	0.373737	0.510417	0.446602	0.458333	0.671875	0.362745	0.462366	0.586538	0.605769
MHC_I_2:118:y	10	174	10	4	3	0.3	1653	20.6988	6.31939	0.540735	75	0	25	0	0	26	0.617587	0.416667	0.498559	0.500756	0.671968	0.504425	0.659574	0.453488	0.235294	0.585859	0.588235	0.714286	0.64486	0.360656	0.656566	0.588785	0.434343	0.767677	0.462963	0.291262	0.656863	0.352381	0.484848	0.479167	0.708738	0.59375	0.359375	0.647059	0.537634	0.480769	0.653846
7TM_GPCR_Srsx:18:k	355	257	330	17	17	0.0478873	1653	683.062	1.275	0.51278	76.4706	11.7647	11.7647	3.95497e-68	5.6283e-68	26	0.676892	0.174603	0.449568	0.568835	0.662028	0.610619	0.489362	0.581395	0.2	0.575758	0.647059	0.67033	0.71028	0.57377	0.59596	0.700935	0.212121	0.626263	0.555556	0.0873786	0.637255	0.142857	0.474747	0.552083	0.718447	0.770833	0.390625	0.666667	0.247312	0.192308	0.653846
Serpin:65:e	63	371	67	4	4	0.0634921	1647	138.682	3.56999	0.505192	75	0	25	0	0	26	0.259714	0.357143	0.409222	0.868381	0.481113	0.840708	0.468085	0.244186	0.294118	0.858586	0.905882	0.516484	0.392523	0.868852	0.636364	0.429907	0.363636	0.444444	0.851852	0.427184	0.27451	0.333333	0.929293	0.833333	0.165049	0.302083	0.453125	0.313725	0.27957	0.375	0.423077
Mito_carr:52:k	101	96	259	11	10	0.0990099	1641	536.1	1.614	0.537141	90.9091	0	9.09091	0	0	26	0.484663	0.609127	0.642651	0.332829	0.71173	0.309735	0.659574	0.453488	0.552941	0.424242	0.223529	0.681319	0.728972	0.377049	0.717172	0.728972	0.626263	0.69697	0.324074	0.631068	0.490196	0.52381	0.323232	0.354167	0.504854	0.427083	0.640625	0.539216	0.795699	0.490385	0.701923
BRO1:301:e	11	377	11	3	3	0.272727	1641	22.7687	6.17138	0.541534	66.6667	0	33.3333	0	0	26	0.552147	0.638889	0.631124	0.512859	0.409543	0.539823	0.553191	0.534884	0.788235	0.393939	0.623529	0.43956	0.476636	0.540984	0.333333	0.476636	0.676768	0.313131	0.509259	0.61165	0.637255	0.685714	0.484848	0.520833	0.533981	0.479167	0.71875	0.568627	0.645161	0.576923	0.519231
Trypsin:56:e	210	220	224	10	10	0.047619	1631	463.654	1.81464	0.466853	80	10	10	0	0	25	0.200409	0.0218254	0.659942	0.871407	0.506958	0.884956	0.56383	0.174419	0.823529	0.878788	0.882353	0.549451	0.560748	0.786885	0.424242	0.542056	0.020202	0.454545	0.907407	0.00970874	0.166667	0.0380952	0.858586	0.864583	0.194175	0.333333	0.6875	0.137255	0.0430108	0	0.596154
Serpin:288:l	63	371	67	4	4	0.0634921	1627	138.682	3.55236	0.500399	75	0	25	0	0	26	0.235174	0.585317	0.429395	0.842663	0.272366	0.920354	0.37234	0.337209	0.482353	0.777778	0.882353	0.274725	0.271028	0.721311	0.161616	0.35514	0.575758	0.292929	0.861111	0.61165	0.186275	0.52381	0.838384	0.84375	0.242718	0.239583	0.546875	0.186275	0.634409	0.586538	0.365385
Defensin_beta_2:7:G	29	30	29	3	3	0.103448	1626	60.0266	4.75958	0.501198	66.6667	0	33.3333	0	0	26	0.672802	0.777778	0.570605	0.0816944	0.560636	0.115044	0.670213	0.697674	0.635294	0.0505051	0.0352941	0.593407	0.495327	0.196721	0.616162	0.504673	0.828283	0.606061	0.00925926	0.737864	0.647059	0.761905	0.030303	0.177083	0.621359	0.708333	0.5	0.696078	0.806452	0.759615	0.471154
CCDC144C:3:m	37	305	37	4	4	0.108108	1625	76.5857	4.40722	0.402556	50	25	25	0	0	26	0.220859	0.188492	0.299712	0.768533	0.383698	0.752212	0.393617	0.197674	0.2	0.747475	0.764706	0.340659	0.523364	0.704918	0.232323	0.392523	0.131313	0.414141	0.824074	0.203883	0.166667	0.180952	0.808081	0.75	0.252427	0.302083	0.171875	0.186275	0.139785	0.278846	0.375
Serpin:191:k	63	371	67	6	5	0.0793651	1620	138.682	3.54614	0.525559	83.3333	0	16.6667	0	0	26	0.609407	0.708333	0.628242	0.269289	0.526839	0.300885	0.62766	0.686047	0.729412	0.252525	0.2	0.516484	0.560748	0.409836	0.555556	0.457944	0.727273	0.545455	0.222222	0.699029	0.637255	0.742857	0.292929	0.25	0.543689	0.447917	0.59375	0.735294	0.655914	0.711538	0.567308
Kinase-like:276:l	291	289	242	3	3	0.0103093	1619	500.912	1.69247	0.545527	66.6667	0	33.3333	0	0	26	0.674847	0.535714	0.319885	0.627837	0.477137	0.646018	0.425532	0.732558	0.152941	0.505051	0.658824	0.43956	0.504673	0.639344	0.414141	0.560748	0.626263	0.454545	0.694444	0.543689	0.676471	0.495238	0.646465	0.604167	0.660194	0.65625	0.140625	0.656863	0.591398	0.432692	0.471154
Serpin:174:p	63	371	67	4	4	0.0634921	1619	138.682	3.54525	0.525958	75	0	25	0	0	26	0.611452	0.708333	0.628242	0.269289	0.526839	0.292035	0.62766	0.686047	0.729412	0.252525	0.2	0.516484	0.560748	0.409836	0.555556	0.457944	0.727273	0.545455	0.222222	0.699029	0.637255	0.742857	0.30303	0.25	0.543689	0.458333	0.59375	0.735294	0.655914	0.711538	0.567308
Trypsin:33:s	210	220	224	7	7	0.0333333	1616	463.654	1.80131	0.529952	85.7143	0	14.2857	2.10349e-257	4.33558e-257	26	0.554192	0.480159	0.37464	0.701967	0.437376	0.743363	0.361702	0.534884	0.235294	0.717172	0.741176	0.406593	0.420561	0.688525	0.363636	0.560748	0.59596	0.424242	0.62963	0.475728	0.568627	0.438095	0.727273	0.666667	0.563107	0.520833	0.296875	0.578431	0.537634	0.365385	0.548077
Interferon:6:r	16	162	16	4	4	0.25	1616	33.1182	5.60866	0.516374	75	0	25	0	0	26	0.321063	0.742063	0.481268	0.624811	0.361829	0.59292	0.351064	0.372093	0.505882	0.545455	0.623529	0.450549	0.392523	0.672131	0.272727	0.364486	0.737374	0.333333	0.62963	0.728155	0.323529	0.72381	0.727273	0.604167	0.31068	0.239583	0.609375	0.362745	0.709677	0.807692	0.5
Trypsin:217:l	210	220	224	18	16	0.0761905	1614	463.654	1.79952	0.489217	77.7778	16.6667	5.55556	1.29896e-249	2.64207e-249	26	0.292434	0.313492	0.507205	0.762481	0.485089	0.79646	0.680851	0.232558	0.282353	0.69697	0.788235	0.362637	0.598131	0.704918	0.525253	0.448598	0.282828	0.474747	0.833333	0.330097	0.323529	0.32381	0.808081	0.677083	0.31068	0.364583	0.28125	0.22549	0.258065	0.365385	0.673077
Sulfotransfer_2:237:q	21	253	20	3	3	0.142857	1614	41.3977	5.28495	0.535144	66.6667	0	33.3333	0	0	26	0.382413	0.44246	0.587896	0.71407	0.50497	0.769912	0.638298	0.360465	0.588235	0.79798	0.694118	0.494505	0.542056	0.57377	0.525253	0.448598	0.424242	0.515152	0.712963	0.485437	0.401961	0.4	0.686869	0.697917	0.475728	0.3125	0.640625	0.352941	0.44086	0.461538	0.509615
VWC:4:n	51	57	108	3	3	0.0588235	1612	223.548	2.8502	0.49361	66.6667	0	33.3333	0	0	26	0.415133	0.265873	0.397695	0.826021	0.427435	0.876106	0.425532	0.406977	0.164706	0.888889	0.858824	0.428571	0.448598	0.704918	0.454545	0.383178	0.212121	0.424242	0.824074	0.242718	0.441176	0.361905	0.777778	0.802083	0.407767	0.427083	0.375	0.392157	0.247312	0.259615	0.576923
DUF1220:66:v	27	67	130	4	3	0.111111	1611	269.085	2.58182	0.605431	75	0	25	0	0	26	0.599182	0.597222	0.475504	0.791225	0.465209	0.778761	0.37234	0.534884	0.517647	0.737374	0.811765	0.505495	0.420561	0.770492	0.484848	0.429907	0.616162	0.494949	0.796296	0.572816	0.637255	0.657143	0.79798	0.84375	0.660194	0.541667	0.625	0.607843	0.623656	0.519231	0.442308
Kazal_1:7:k	68	48	152	3	3	0.0441176	1610	314.622	2.35537	0.472045	66.6667	0	33.3333	2.95987e-167	5.32704e-167	26	0.271984	0.535714	0.21902	0.937973	0.16501	0.964602	0.244681	0.290698	0.117647	0.949495	0.976471	0.153846	0.158879	0.934426	0.232323	0.158879	0.414141	0.121212	0.925926	0.621359	0.264706	0.542857	0.919192	0.895833	0.213592	0.333333	0.203125	0.264706	0.55914	0.538462	0.288462
FH2:178:k	39	370	40	3	3	0.0769231	1610	82.7954	4.28137	0.539137	66.6667	0	33.3333	0	0	26	0.517382	0.537698	0.590778	0.562784	0.49503	0.566372	0.468085	0.581395	0.717647	0.494949	0.576471	0.56044	0.448598	0.557377	0.454545	0.46729	0.505051	0.555556	0.564815	0.485437	0.54902	0.457143	0.646465	0.53125	0.592233	0.458333	0.6875	0.411765	0.462366	0.769231	0.538462
7tm_2:65:v	134	243	135	6	5	0.0373134	1609	279.434	2.52558	0.486422	83.3333	0	16.6667	0	0	26	0.306748	0.0734127	0.622478	0.888048	0.45328	0.946903	0.574468	0.267442	0.682353	0.818182	0.858824	0.461538	0.560748	0.868852	0.363636	0.429907	0.191919	0.444444	0.898148	0.0679612	0.333333	0.047619	0.909091	0.895833	0.242718	0.34375	0.6875	0.343137	0.0322581	0.0288462	0.576923
Interferon:49:a	16	162	16	5	5	0.3125	1608	33.1182	5.6015	0.522764	80	0	20	0	0	26	0.435583	0.248016	0.587896	0.626324	0.701789	0.663717	0.62766	0.406977	0.541176	0.616162	0.635294	0.681319	0.691589	0.606557	0.767677	0.626168	0.181818	0.747475	0.601852	0.330097	0.441176	0.285714	0.686869	0.5625	0.436893	0.458333	0.46875	0.431373	0.258065	0.182692	0.663462
C2-set_2:82:y	436	89	181	3	3	0.00688073	1606	374.649	2.09986	0.521965	33.3333	33.3333	33.3333	0	0	26	0.404908	0.44246	0.645533	0.485628	0.677932	0.59292	0.702128	0.360465	0.482353	0.414141	0.588235	0.747253	0.64486	0.508197	0.636364	0.672897	0.353535	0.69697	0.425926	0.514563	0.441176	0.352381	0.444444	0.4375	0.485437	0.375	0.640625	0.352941	0.419355	0.567308	0.730769
zf-C3HC4:6:e	347	41	341	6	6	0.0172911	1602	705.831	1.18248	0.532348	83.3333	0	16.6667	0	0	26	0.490798	0.412698	0.518732	0.583964	0.634195	0.566372	0.62766	0.511628	0.447059	0.535354	0.623529	0.648352	0.607477	0.47541	0.626263	0.626168	0.454545	0.666667	0.592593	0.456311	0.460784	0.295238	0.616162	0.645833	0.466019	0.520833	0.515625	0.5	0.333333	0.519231	0.480769
zf-C3HC4_2:6:e	282	39	285	5	5	0.0177305	1601	589.917	1.44039	0.532348	80	0	20	0	0	26	0.490798	0.412698	0.518732	0.583964	0.634195	0.566372	0.62766	0.511628	0.447059	0.535354	0.623529	0.648352	0.607477	0.47541	0.626263	0.626168	0.454545	0.666667	0.592593	0.456311	0.460784	0.295238	0.616162	0.645833	0.466019	0.520833	0.515625	0.5	0.333333	0.519231	0.480769
NUT_C:70:l	13	144	19	4	4	0.307692	1600	39.3278	5.34638	0.379393	50	0	50	0	0	26	0.288344	0.113095	0.227666	0.753404	0.347913	0.60177	0.234043	0.290698	0.0941176	0.818182	0.741176	0.21978	0.383178	0.704918	0.313131	0.401869	0.121212	0.40404	0.814815	0.0873786	0.362745	0.114286	0.868687	0.71875	0.223301	0.34375	0.203125	0.22549	0.16129	0.0865385	0.346154
p450:146:s	102	463	112	4	4	0.0392157	1599	231.827	2.78605	0.52476	75	0	25	0	0	26	0.617587	0.388889	0.590778	0.608169	0.415507	0.575221	0.585106	0.593023	0.694118	0.575758	0.564706	0.406593	0.35514	0.57377	0.313131	0.504673	0.434343	0.494949	0.657407	0.300971	0.656863	0.32381	0.686869	0.604167	0.621359	0.625	0.5625	0.588235	0.526882	0.375	0.528846
zf-C3HC4_4:6:d	107	42	100	3	3	0.0280374	1598	206.988	2.94865	0.53155	66.6667	0	33.3333	0	0	26	0.486708	0.412698	0.518732	0.583964	0.634195	0.566372	0.62766	0.511628	0.447059	0.535354	0.623529	0.648352	0.607477	0.47541	0.626263	0.626168	0.454545	0.666667	0.592593	0.456311	0.460784	0.295238	0.616162	0.645833	0.456311	0.510417	0.515625	0.5	0.333333	0.519231	0.480769
MTS:25:e	42	170	33	3	3	0.0714286	1595	68.3062	4.5454	0.521565	33.3333	0	66.6667	0	0	26	0.539877	0.753968	0.342939	0.426626	0.518887	0.460177	0.308511	0.55814	0.247059	0.464646	0.411765	0.527473	0.439252	0.409836	0.575758	0.514019	0.787879	0.545455	0.37963	0.660194	0.5	0.8	0.353535	0.5	0.582524	0.510417	0.328125	0.54902	0.913978	0.625	0.461538
7TM_GPCR_Srsx:39:c	355	257	330	5	5	0.0140845	1595	683.062	1.22347	0.499601	80	0	20	1.32085e-141	2.27395e-141	26	0.615542	0.587302	0.648415	0.0816944	0.745527	0.0707965	0.638298	0.523256	0.717647	0.020202	0.0352941	0.692308	0.672897	0.245902	0.838384	0.794393	0.59596	0.727273	0.037037	0.495146	0.676471	0.561905	0.0505051	0.177083	0.563107	0.572917	0.640625	0.72549	0.623656	0.663462	0.605769
RGS:39:k	109	118	114	4	4	0.0366972	1594	235.967	2.756	0.529153	50	25	25	0	0	26	0.533742	0.690476	0.423631	0.381241	0.630219	0.353982	0.425532	0.488372	0.305882	0.353535	0.376471	0.538462	0.719626	0.393443	0.676768	0.635514	0.717172	0.565657	0.453704	0.708738	0.54902	0.666667	0.363636	0.375	0.601942	0.520833	0.578125	0.5	0.698925	0.663462	0.423077
MHC_I:17:l	110	179	110	3	3	0.0272727	1594	227.687	2.80753	0.499201	33.3333	0	66.6667	1.88315e-283	4.00819e-283	26	0.374233	0.64881	0.527378	0.579425	0.345924	0.557522	0.521277	0.44186	0.611765	0.626263	0.647059	0.318681	0.401869	0.540984	0.292929	0.392523	0.727273	0.313131	0.62037	0.718447	0.323529	0.552381	0.464646	0.59375	0.398058	0.375	0.546875	0.343137	0.55914	0.682692	0.451923
STAS:29:e	25	117	25	3	3	0.12	1593	51.7471	4.94412	0.523962	66.6667	0	33.3333	0	0	26	0.394683	0.605159	0.518732	0.511346	0.588469	0.469027	0.5	0.465116	0.458824	0.555556	0.376471	0.604396	0.598131	0.540984	0.474747	0.64486	0.656566	0.616162	0.5	0.728155	0.333333	0.552381	0.575758	0.5625	0.407767	0.385417	0.46875	0.392157	0.591398	0.5	0.615385
ANF_receptor:262:n	93	348	92	5	4	0.0430108	1591	190.429	3.06261	0.471645	60	20	20	0	0	26	0.327198	0.093254	0.478386	0.85174	0.487078	0.752212	0.414894	0.325581	0.447059	0.868687	0.941176	0.428571	0.523364	0.770492	0.626263	0.448598	0.131313	0.40404	0.851852	0.0776699	0.22549	0.12381	0.909091	0.864583	0.368932	0.333333	0.5625	0.382353	0.11828	0.0192308	0.509615
Pro_isomerase:147:n	32	155	32	4	3	0.09375	1591	66.2363	4.58617	0.473243	50	0	50	0	0	25	0.384458	0.0515873	0.466859	0.709531	0.675944	0.707965	0.510638	0.360465	0.235294	0.666667	0.752941	0.659341	0.682243	0.606557	0.545455	0.747664	0.131313	0.737374	0.768519	0.0291262	0.392157	0.0285714	0.707071	0.71875	0.417476	0.375	0.390625	0.372549	0.0752688	0	0.663462
Lectin_C:33:k	163	105	219	9	9	0.0552147	1589	453.305	1.80957	0.521565	88.8889	0	11.1111	0	0	26	0.460123	0.666667	0.544669	0.462935	0.497018	0.415929	0.457447	0.523256	0.623529	0.464646	0.482353	0.582418	0.392523	0.47541	0.505051	0.46729	0.686869	0.555556	0.435185	0.660194	0.490196	0.704762	0.414141	0.572917	0.38835	0.427083	0.578125	0.480392	0.72043	0.567308	0.538462
CNH:40:q	48	275	45	3	3	0.0625	1587	93.1448	4.09068	0.497204	66.6667	0	33.3333	0	0	26	0.631902	0.093254	0.582133	0.426626	0.805169	0.380531	0.702128	0.581395	0.258824	0.434343	0.435294	0.824176	0.803738	0.508197	0.707071	0.831776	0.111111	0.858586	0.398148	0.126214	0.627451	0.0952381	0.383838	0.489583	0.640777	0.614583	0.5	0.686275	0.0215054	0.105769	0.788462
RhoGEF:83:f	200	180	205	5	4	0.02	1584	424.326	1.90033	0.498403	80	0	20	0	0	26	0.255624	0.559524	0.435159	0.844175	0.262425	0.761062	0.37234	0.337209	0.482353	0.828283	0.917647	0.252747	0.308411	0.803279	0.222222	0.224299	0.535354	0.30303	0.898148	0.504854	0.215686	0.647619	0.888889	0.8125	0.203883	0.197917	0.640625	0.333333	0.709677	0.413462	0.326923
p450:239:r	102	463	112	11	11	0.107843	1582	231.827	2.77063	0.478435	81.8182	0	18.1818	0	0	26	0.384458	0.238095	0.481268	0.642965	0.592445	0.725664	0.382979	0.337209	0.517647	0.747475	0.682353	0.604396	0.598131	0.622951	0.686869	0.551402	0.222222	0.525253	0.648148	0.223301	0.460784	0.295238	0.505051	0.552083	0.417476	0.375	0.578125	0.323529	0.301075	0.153846	0.480769
Serpin:86:i	63	371	67	4	4	0.0634921	1577	138.682	3.50733	0.472045	50	0	50	0	0	26	0.597137	0.579365	0.54755	0.152799	0.610338	0.150442	0.521277	0.627907	0.564706	0.161616	0.152941	0.593407	0.514019	0.213115	0.686869	0.64486	0.525253	0.616162	0.0925926	0.61165	0.578431	0.609524	0.151515	0.177083	0.553398	0.59375	0.515625	0.637255	0.537634	0.605769	0.576923
p450:340:l	102	463	112	3	3	0.0294118	1575	231.827	2.76423	0.505591	66.6667	0	33.3333	0	0	26	0.670757	0.450397	0.680115	0.302572	0.54672	0.230088	0.638298	0.674419	0.705882	0.363636	0.235294	0.593407	0.514019	0.377049	0.515152	0.514019	0.474747	0.606061	0.287037	0.398058	0.666667	0.533333	0.292929	0.364583	0.728155	0.635417	0.71875	0.647059	0.397849	0.442308	0.673077
PMP22_Claudin:129:i	61	166	57	6	5	0.0819672	1570	117.983	3.73411	0.502396	66.6667	16.6667	16.6667	0	0	26	0.398773	0.337302	0.556196	0.602118	0.600398	0.548673	0.542553	0.395349	0.482353	0.545455	0.517647	0.549451	0.663551	0.639344	0.515152	0.71028	0.353535	0.545455	0.657407	0.291262	0.411765	0.342857	0.686869	0.625	0.349515	0.416667	0.59375	0.421569	0.193548	0.490385	0.605769
Methyltransf_31:63:i	65	152	57	3	3	0.0461538	1570	117.983	3.73411	0.513978	33.3333	33.3333	33.3333	0	0	26	0.357873	0.761905	0.501441	0.506808	0.435388	0.389381	0.489362	0.395349	0.505882	0.40404	0.435294	0.428571	0.504673	0.57377	0.40404	0.401869	0.777778	0.434343	0.638889	0.757282	0.362745	0.771429	0.585859	0.541667	0.330097	0.4375	0.46875	0.27451	0.731183	0.769231	0.528846
Claudin_2:126:v	60	172	59	6	5	0.0833333	1570	122.123	3.68436	0.502796	66.6667	16.6667	16.6667	0	0	26	0.400818	0.337302	0.556196	0.602118	0.600398	0.548673	0.542553	0.395349	0.482353	0.545455	0.517647	0.549451	0.663551	0.639344	0.515152	0.71028	0.353535	0.545455	0.657407	0.291262	0.411765	0.342857	0.686869	0.625	0.359223	0.416667	0.59375	0.421569	0.193548	0.490385	0.605769
MFS_1:278:l	232	352	254	6	5	0.0215517	1569	525.751	1.57739	0.518371	83.3333	0	16.6667	0	0	26	0.629857	0.440476	0.37464	0.476551	0.642147	0.539823	0.595745	0.639535	0.188235	0.484848	0.447059	0.648352	0.654206	0.52459	0.717172	0.560748	0.40404	0.636364	0.416667	0.339806	0.588235	0.542857	0.525253	0.40625	0.582524	0.635417	0.203125	0.705882	0.591398	0.336538	0.432692
RGS:13:s	109	118	114	3	3	0.0275229	1568	235.967	2.73227	0.500399	66.6667	0	33.3333	0	0	26	0.296524	0.186508	0.556196	0.776097	0.612326	0.80531	0.553191	0.325581	0.541176	0.828283	0.752941	0.571429	0.616822	0.721311	0.656566	0.616822	0.111111	0.59596	0.759259	0.252427	0.186275	0.180952	0.767677	0.770833	0.281553	0.375	0.59375	0.323529	0.16129	0.221154	0.548077
Sugar_tr:321:l	105	451	112	3	3	0.0285714	1566	231.827	2.75596	0.518371	66.6667	0	33.3333	0	0	26	0.631902	0.440476	0.371758	0.476551	0.642147	0.539823	0.595745	0.639535	0.188235	0.484848	0.447059	0.648352	0.654206	0.52459	0.717172	0.560748	0.40404	0.636364	0.416667	0.339806	0.588235	0.542857	0.525253	0.40625	0.592233	0.635417	0.203125	0.705882	0.591398	0.336538	0.423077
TAS2R:167:t	31	303	31	5	4	0.129032	1566	64.1664	4.60912	0.48762	60	20	20	0	0	26	0.443763	0.246032	0.380403	0.854766	0.363817	0.80531	0.404255	0.360465	0.258824	0.888889	0.905882	0.351648	0.485981	0.786885	0.252525	0.35514	0.292929	0.363636	0.842593	0.252427	0.45098	0.228571	0.878788	0.864583	0.533981	0.46875	0.34375	0.392157	0.333333	0.134615	0.480769
RnaseA:69:k	17	124	17	4	4	0.235294	1563	35.188	5.47309	0.504393	75	0	25	0	0	26	0.752556	0.666667	0.51585	0.246596	0.431412	0.230088	0.521277	0.744186	0.576471	0.111111	0.152941	0.428571	0.46729	0.377049	0.323232	0.46729	0.656566	0.464646	0.25	0.650485	0.803922	0.647619	0.30303	0.34375	0.728155	0.645833	0.546875	0.833333	0.774194	0.615385	0.442308
Na_H_Exchanger:131:l	26	380	26	3	3	0.115385	1559	53.817	4.85642	0.521166	66.6667	0	33.3333	0	0	26	0.560327	0.505952	0.616715	0.534039	0.415507	0.548673	0.553191	0.674419	0.776471	0.59596	0.458824	0.450549	0.336449	0.459016	0.434343	0.457944	0.616162	0.40404	0.518519	0.514563	0.588235	0.457143	0.636364	0.479167	0.514563	0.5625	0.734375	0.480392	0.483871	0.461538	0.471154
BTB_2:49:s	75	94	74	3	3	0.04	1556	153.171	3.34462	0.505192	66.6667	0	33.3333	0	0	26	0.353783	0.607143	0.377522	0.701967	0.379722	0.663717	0.340426	0.418605	0.435294	0.707071	0.647059	0.428571	0.439252	0.704918	0.363636	0.383178	0.545455	0.282828	0.712963	0.669903	0.313725	0.52381	0.79798	0.677083	0.407767	0.3125	0.328125	0.323529	0.634409	0.663462	0.394231
C2-set_2:33:t	436	89	181	7	7	0.016055	1545	374.649	2.044	0.476038	71.4286	0	28.5714	2.5142e-296	5.44083e-296	26	0.599182	0.537698	0.582133	0.282905	0.475149	0.336283	0.606383	0.651163	0.752941	0.181818	0.411765	0.494505	0.476636	0.262295	0.59596	0.420561	0.474747	0.393939	0.333333	0.543689	0.5	0.409524	0.161616	0.291667	0.572816	0.59375	0.6875	0.686275	0.55914	0.701923	0.355769
EGF_3:10:p	81	36	56	3	3	0.037037	1544	115.914	3.73555	0.514776	66.6667	0	33.3333	0	0	26	0.709611	0.617063	0.417867	0.488654	0.324056	0.584071	0.404255	0.616279	0.482353	0.464646	0.447059	0.285714	0.327103	0.377049	0.474747	0.233645	0.545455	0.30303	0.481481	0.679612	0.77451	0.67619	0.555556	0.447917	0.708738	0.729167	0.578125	0.705882	0.623656	0.557692	0.278846
Methyltransf_11:51:a	74	95	64	4	4	0.0540541	1544	132.473	3.54291	0.507188	75	0	25	0	0	26	0.357873	0.761905	0.501441	0.481089	0.435388	0.380531	0.489362	0.395349	0.505882	0.383838	0.411765	0.428571	0.504673	0.540984	0.40404	0.401869	0.777778	0.434343	0.583333	0.757282	0.362745	0.771429	0.555556	0.53125	0.330097	0.4375	0.46875	0.27451	0.731183	0.769231	0.528846
Filament:178:y	104	312	102	3	3	0.0288462	1542	211.128	2.86861	0.494808	66.6667	0	33.3333	0	0	26	0.513292	0.65873	0.544669	0.177005	0.695825	0.168142	0.712766	0.593023	0.4	0.181818	0.0941176	0.67033	0.728972	0.311475	0.777778	0.626168	0.676768	0.676768	0.0925926	0.669903	0.401961	0.704762	0.20202	0.239583	0.660194	0.447917	0.40625	0.470588	0.580645	0.653846	0.596154
Peptidase_M14:44:e	44	279	50	3	3	0.0681818	1541	103.494	3.89624	0.514776	66.6667	0	33.3333	0	0	26	0.319018	0.456349	0.541787	0.658094	0.55666	0.637168	0.489362	0.313953	0.458824	0.656566	0.635294	0.494505	0.523364	0.540984	0.626263	0.570093	0.393939	0.565657	0.703704	0.601942	0.264706	0.409524	0.686869	0.697917	0.320388	0.333333	0.609375	0.362745	0.408602	0.461538	0.615385
MHC_I:49:a	110	179	110	3	3	0.0272727	1535	227.687	2.75311	0.488818	33.3333	0	66.6667	1.3222e-152	2.32309e-152	26	0.537832	0.642857	0.45245	0.468986	0.337972	0.300885	0.425532	0.476744	0.529412	0.383838	0.447059	0.252747	0.345794	0.442623	0.434343	0.383178	0.676768	0.262626	0.5	0.650485	0.588235	0.6	0.575758	0.645833	0.514563	0.541667	0.484375	0.558824	0.741935	0.557692	0.394231
Interferon:112:e	16	162	16	5	5	0.3125	1533	33.1182	5.53259	0.474441	40	20	40	0	0	26	0.169734	0.660714	0.45245	0.704992	0.296223	0.707965	0.329787	0.255814	0.458824	0.787879	0.611765	0.373626	0.35514	0.737705	0.262626	0.233645	0.636364	0.262626	0.722222	0.669903	0.147059	0.609524	0.717172	0.645833	0.135922	0.177083	0.5	0.147059	0.666667	0.721154	0.528846
Keratin_B2_2:5:s	51	45	194	18	15	0.294118	1526	401.558	1.92608	0.427316	77.7778	16.6667	5.55556	3.48212e-57	4.76504e-57	26	0.396728	0.337302	0.216138	0.838124	0.153082	0.831858	0.244681	0.418605	0.105882	0.818182	0.941176	0.164835	0.168224	0.786885	0.10101	0.130841	0.383838	0.20202	0.87963	0.398058	0.411765	0.361905	0.848485	0.75	0.271845	0.427083	0.125	0.460784	0.258065	0.278846	0.336538
Annexin:24:l	24	66	99	4	3	0.125	1525	204.919	2.89569	0.48762	75	0	25	0	0	26	0.441718	0.757937	0.556196	0.121029	0.695825	0.159292	0.468085	0.569767	0.529412	0.0909091	0.129412	0.659341	0.71028	0.163934	0.737374	0.728972	0.69697	0.636364	0.0925926	0.718447	0.421569	0.72381	0.0808081	0.145833	0.271845	0.520833	0.734375	0.45098	0.860215	0.798077	0.548077
UCH:136:k	148	269	149	4	4	0.027027	1523	308.413	2.30398	0.504792	50	25	25	0	0	26	0.476483	0.299603	0.492795	0.674735	0.522863	0.59292	0.5	0.418605	0.364706	0.555556	0.658824	0.549451	0.439252	0.639344	0.555556	0.485981	0.40404	0.59596	0.703704	0.291262	0.5	0.27619	0.828283	0.739583	0.533981	0.479167	0.453125	0.441176	0.258065	0.269231	0.615385
UCH_1:127:g	138	295	160	3	3	0.0217391	1522	331.182	2.20027	0.504393	33.3333	33.3333	33.3333	0	0	26	0.476483	0.299603	0.492795	0.674735	0.520875	0.59292	0.5	0.418605	0.364706	0.555556	0.658824	0.549451	0.439252	0.639344	0.555556	0.485981	0.40404	0.585859	0.703704	0.291262	0.5	0.27619	0.828283	0.739583	0.533981	0.479167	0.453125	0.441176	0.258065	0.269231	0.615385
MHC_I:105:s	110	179	110	3	3	0.0272727	1518	227.687	2.73705	0.509984	66.6667	0	33.3333	0	0	26	0.668712	0.537698	0.302594	0.503782	0.479125	0.486726	0.297872	0.651163	0.211765	0.59596	0.329412	0.549451	0.439252	0.409836	0.373737	0.514019	0.585859	0.525253	0.537037	0.543689	0.558824	0.571429	0.575758	0.53125	0.747573	0.697917	0.390625	0.686275	0.677419	0.326923	0.326923
Trypsin:74:v	210	220	224	5	5	0.0238095	1518	463.654	1.71105	0.506789	80	0	20	2.36783e-217	4.62681e-217	26	0.558282	0.480159	0.360231	0.620272	0.435388	0.654867	0.361702	0.534884	0.223529	0.686869	0.576471	0.406593	0.411215	0.639344	0.363636	0.560748	0.59596	0.424242	0.555556	0.485437	0.578431	0.438095	0.626263	0.604167	0.563107	0.53125	0.296875	0.578431	0.526882	0.365385	0.509615
7TM_GPCR_Srsx:82:i	355	257	330	21	21	0.0591549	1517	683.062	1.15113	0.480831	85.7143	9.52381	4.7619	1.78173e-100	2.78908e-100	26	0.685072	0.765873	0.507205	0.175492	0.379722	0.123894	0.489362	0.616279	0.658824	0.121212	0.164706	0.417582	0.420561	0.327869	0.252525	0.392523	0.69697	0.414141	0.148148	0.737864	0.794118	0.8	0.20202	0.208333	0.679612	0.729167	0.59375	0.598039	0.817204	0.778846	0.346154
DSPc:70:e	145	133	98	4	4	0.0275862	1515	202.849	2.90084	0.457268	75	0	25	0	0	26	0.325153	0.460317	0.37464	0.874433	0.0914513	0.823009	0.276596	0.395349	0.482353	0.89899	0.882353	0.142857	0.102804	0.819672	0.040404	0.0654206	0.383838	0.111111	0.944444	0.504854	0.284314	0.514286	0.858586	0.875	0.38835	0.239583	0.453125	0.323529	0.344086	0.538462	0.326923
ABC_membrane:15:a	69	275	109	6	5	0.0724638	1515	225.617	2.74737	0.423722	83.3333	0	16.6667	0	0	22	0.730061	0.928571	0.26513	0.0242057	0.254473	0.0176991	0.212766	0.860465	0.505882	0	0	0.230769	0.17757	0.0819672	0.414141	0.214953	0.89899	0.242424	0	1	0.77451	0.961905	0	0.09375	0.61165	0.614583	0.234375	0.803922	0.784946	0.980769	0.134615
MFS_1:147:s	232	352	254	6	6	0.0258621	1511	525.751	1.52305	0.46246	83.3333	0	16.6667	0	0	26	0.171779	0.5	0.299712	0.885023	0.264414	0.911504	0.212766	0.22093	0.352941	0.919192	0.882353	0.252747	0.168224	0.786885	0.424242	0.252336	0.545455	0.232323	0.87963	0.466019	0.196078	0.438095	0.909091	0.864583	0.135922	0.15625	0.265625	0.156863	0.548387	0.509615	0.355769
EF-hand_7:51:k	332	66	269	5	3	0.00903614	1507	556.799	1.43645	0.498003	80	0	20	1.4653e-126	2.43774e-126	26	0.431493	0.363095	0.389049	0.683812	0.528827	0.59292	0.468085	0.465116	0.223529	0.717172	0.623529	0.494505	0.560748	0.655738	0.545455	0.542056	0.434343	0.494949	0.768519	0.407767	0.490196	0.333333	0.707071	0.708333	0.398058	0.40625	0.40625	0.401961	0.354839	0.288462	0.442308
PA:41:r	41	101	41	5	4	0.097561	1507	84.8653	4.15036	0.488419	60	0	40	0	0	26	0.548057	0.799603	0.481268	0.278366	0.399602	0.336283	0.478723	0.616279	0.411765	0.363636	0.282353	0.351648	0.411215	0.180328	0.575758	0.364486	0.787879	0.292929	0.25	0.834951	0.578431	0.819048	0.20202	0.291667	0.524272	0.375	0.625	0.647059	0.731183	0.817308	0.451923
SRCR_2:49:l	60	98	25	3	3	0.05	1502	51.7471	4.85926	0.507987	66.6667	0	33.3333	0	0	26	0.462168	0.59127	0.472622	0.559758	0.425447	0.60177	0.414894	0.465116	0.517647	0.616162	0.517647	0.417582	0.542056	0.491803	0.313131	0.429907	0.616162	0.414141	0.611111	0.650485	0.480392	0.619048	0.505051	0.53125	0.456311	0.5	0.4375	0.411765	0.602151	0.471154	0.509615
SRCR:52:s	56	99	271	3	3	0.0535714	1501	560.939	1.42001	0.507987	66.6667	0	33.3333	0	0	26	0.464213	0.59127	0.469741	0.559758	0.425447	0.60177	0.414894	0.476744	0.517647	0.616162	0.517647	0.417582	0.542056	0.491803	0.313131	0.429907	0.616162	0.414141	0.611111	0.650485	0.480392	0.619048	0.505051	0.53125	0.456311	0.5	0.4375	0.411765	0.602151	0.471154	0.5
C2-set_2:39:k	436	89	181	4	4	0.00917431	1500	374.649	2.00135	0.455272	75	0	25	0	0	24	0.511247	0.698413	0.466859	0.0408472	0.693837	0.00884956	0.595745	0.732558	0.176471	0.020202	0	0.67033	0.738318	0.131148	0.606061	0.813084	0.939394	0.626263	0	0.543689	0.392157	0.857143	0.010101	0.15625	0.466019	0.625	0.421875	0.382353	0.989247	0.201923	0.615385
Trypsin:138:t	210	220	224	11	9	0.0428571	1498	463.654	1.69192	0.464058	81.8182	9.09091	9.09091	5.69522e-83	8.49504e-83	26	0.425358	0.190476	0.417867	0.821483	0.337972	0.778761	0.478723	0.395349	0.235294	0.868687	0.835294	0.296703	0.364486	0.786885	0.353535	0.364486	0.131313	0.30303	0.833333	0.184466	0.490196	0.228571	0.848485	0.791667	0.407767	0.416667	0.328125	0.411765	0.16129	0.240385	0.567308
UDPGT:187:k	41	500	47	4	4	0.097561	1497	97.2846	3.94372	0.506789	75	0	25	0	0	26	0.683027	0.361111	0.461095	0.441755	0.59841	0.380531	0.606383	0.662791	0.152941	0.414141	0.458824	0.56044	0.523364	0.508197	0.69697	0.579439	0.222222	0.636364	0.435185	0.504854	0.705882	0.390476	0.444444	0.489583	0.699029	0.6875	0.484375	0.656863	0.311828	0.365385	0.567308
Filament:84:l	104	312	102	6	6	0.0576923	1492	211.128	2.82106	0.398562	83.3333	0	16.6667	1.76956e-179	3.24181e-179	26	0.171779	0.194444	0.253602	0.960666	0.184891	0.973451	0.351064	0.197674	0.105882	0.959596	0.964706	0.131868	0.252336	0.967213	0.161616	0.168224	0.171717	0.20202	0.962963	0.194175	0.196078	0.2	0.979798	0.916667	0.0873786	0.177083	0.125	0.205882	0.172043	0.230769	0.365385
EF-hand_1:11:k	326	29	160	4	3	0.00920245	1491	331.182	2.17059	0.494409	75	0	25	5.7036e-179	1.04424e-178	26	0.431493	0.363095	0.377522	0.683812	0.518887	0.59292	0.457447	0.465116	0.2	0.717172	0.623529	0.472527	0.560748	0.655738	0.525253	0.542056	0.434343	0.484848	0.768519	0.407767	0.490196	0.333333	0.707071	0.708333	0.398058	0.40625	0.390625	0.401961	0.354839	0.288462	0.442308
MFS_1:190:t	232	352	254	8	7	0.0301724	1487	525.751	1.49995	0.446486	87.5	0	12.5	0	0	26	0.625767	0.906746	0.371758	0.0832073	0.33996	0.106195	0.276596	0.651163	0.564706	0.0808081	0.0235294	0.307692	0.261682	0.229508	0.40404	0.401869	0.878788	0.323232	0.0555556	0.92233	0.578431	0.885714	0.0909091	0.0416667	0.679612	0.541667	0.4375	0.676471	0.935484	0.913462	0.259615
Serpin:146:s	63	371	67	3	3	0.047619	1479	138.682	3.41477	0.464856	66.6667	0	33.3333	1.37434e-294	2.96465e-294	26	0.597137	0.277778	0.582133	0.175492	0.823062	0.123894	0.680851	0.546512	0.447059	0.20202	0.0470588	0.868132	0.794393	0.393443	0.838384	0.803738	0.232323	0.818182	0.157407	0.378641	0.539216	0.247619	0.121212	0.260417	0.669903	0.614583	0.515625	0.607843	0.236559	0.288462	0.644231
MFS_1:47:v	232	352	254	10	10	0.0431034	1477	525.751	1.49022	0.460863	60	20	20	2.53455676317e-321	5.66199230134e-321	26	0.388548	0.410714	0.314121	0.780635	0.262425	0.743363	0.414894	0.476744	0.105882	0.777778	0.8	0.197802	0.28972	0.639344	0.262626	0.308411	0.454545	0.242424	0.824074	0.427184	0.470588	0.361905	0.858586	0.770833	0.300971	0.354167	0.328125	0.352941	0.354839	0.451923	0.384615
7TM_GPCR_Srx:130:y	81	275	71	4	4	0.0493827	1475	146.962	3.3272	0.485224	75	0	25	0	0	26	0.576687	0.619048	0.409222	0.178517	0.717694	0.230088	0.478723	0.581395	0.258824	0.0707071	0.176471	0.692308	0.757009	0.327869	0.646465	0.728972	0.565657	0.757576	0.111111	0.650485	0.568627	0.580952	0.131313	0.260417	0.543689	0.59375	0.375	0.598039	0.569892	0.721154	0.490385
wnt:54:k	26	310	26	4	3	0.115385	1473	53.817	4.77455	0.476038	75	0	25	0	0	26	0.554192	0.793651	0.622478	0.121029	0.447316	0.132743	0.574468	0.523256	0.823529	0.151515	0.0705882	0.516484	0.383178	0.245902	0.434343	0.429907	0.808081	0.484848	0.111111	0.825243	0.686275	0.790476	0.040404	0.135417	0.446602	0.541667	0.6875	0.568627	0.849462	0.701923	0.461538
MFS_1:46:a	232	352	254	4	4	0.0172414	1473	525.751	1.48631	0.467252	50	0	50	0	0	24	0.312883	0.722222	0.550432	0.172466	0.691849	0.0176991	0.606383	0.267442	0.223529	0.10101	0	0.758242	0.588785	0.491803	0.848485	0.607477	0.565657	0.676768	0.481481	0.776699	0.333333	0.847619	0	0.208333	0.359223	0.291667	0.609375	0.303922	0.795699	0.625	0.730769
Sugar_tr:61:i	105	451	112	8	8	0.0761905	1472	231.827	2.66666	0.460064	50	25	25	0	0	26	0.386503	0.40873	0.314121	0.780635	0.262425	0.743363	0.414894	0.465116	0.105882	0.777778	0.8	0.197802	0.28972	0.639344	0.262626	0.308411	0.454545	0.242424	0.824074	0.427184	0.470588	0.352381	0.858586	0.770833	0.300971	0.354167	0.328125	0.352941	0.354839	0.451923	0.384615
Tetraspannin:163:a	55	221	57	4	4	0.0727273	1468	117.983	3.6372	0.492013	75	0	25	0	0	26	0.417178	0.470238	0.414986	0.586989	0.514911	0.522124	0.510638	0.488372	0.317647	0.707071	0.494118	0.406593	0.53271	0.704918	0.484848	0.616822	0.565657	0.515152	0.592593	0.349515	0.323529	0.4	0.575758	0.552083	0.514563	0.354167	0.34375	0.411765	0.451613	0.586538	0.451923
E1-E2_ATPase:100:e	117	230	119	3	3	0.025641	1465	246.316	2.57232	0.484026	66.6667	0	33.3333	0	0	26	0.368098	0.541667	0.394813	0.665658	0.361829	0.628319	0.414894	0.55814	0.470588	0.666667	0.717647	0.395604	0.271028	0.57377	0.434343	0.28972	0.474747	0.434343	0.703704	0.592233	0.441176	0.542857	0.686869	0.65625	0.271845	0.3125	0.34375	0.284314	0.537634	0.557692	0.346154
p450:298:k	102	463	112	8	6	0.0588235	1464	231.827	2.65879	0.460863	62.5	12.5	25	0	0	26	0.364008	0.468254	0.397695	0.709531	0.264414	0.743363	0.382979	0.348837	0.517647	0.69697	0.717647	0.285714	0.252336	0.704918	0.313131	0.224299	0.343434	0.252525	0.731481	0.592233	0.352941	0.542857	0.69697	0.666667	0.378641	0.28125	0.296875	0.45098	0.322581	0.519231	0.375
zf-C3HC4_3:45:s	240	50	242	9	8	0.0333333	1460	500.912	1.54334	0.412141	66.6667	22.2222	11.1111	0	0	26	0.198364	0.52381	0.216138	0.763994	0.180915	0.752212	0.244681	0.139535	0.105882	0.838384	0.776471	0.175824	0.186916	0.737705	0.191919	0.196262	0.444444	0.151515	0.75	0.514563	0.215686	0.52381	0.818182	0.666667	0.213592	0.177083	0.1875	0.235294	0.505376	0.625	0.298077
Tubulin:103:g	39	216	39	3	3	0.0769231	1459	80.7255	4.17581	0.581869	66.6667	0	33.3333	0	0	26	0.809816	0.496032	0.78098	0.207262	0.801193	0.345133	0.702128	0.813953	0.8	0.161616	0.305882	0.802198	0.766355	0.327869	0.858586	0.785047	0.555556	0.79798	0.12963	0.495146	0.77451	0.485714	0.0606061	0.166667	0.825243	0.854167	0.859375	0.784314	0.516129	0.432692	0.788462
7TM_GPCR_Srsx:44:l	355	257	330	17	17	0.0478873	1459	683.062	1.09489	0.466454	82.3529	5.88235	11.7647	0.000401628	0.000416638	26	0.231084	0.630952	0.443804	0.459909	0.554672	0.477876	0.521277	0.22093	0.258824	0.454545	0.388235	0.56044	0.626168	0.52459	0.373737	0.635514	0.666667	0.565657	0.490741	0.61165	0.196078	0.704762	0.505051	0.385417	0.223301	0.270833	0.5625	0.245098	0.72043	0.461538	0.451923
Lipocalin:134:e	46	144	44	4	4	0.0869565	1459	91.0749	4.00178	0.483227	25	50	25	0	0	26	0.601227	0.30754	0.420749	0.632375	0.39165	0.663717	0.404255	0.569767	0.411765	0.545455	0.682353	0.362637	0.252336	0.688525	0.565657	0.383178	0.333333	0.40404	0.638889	0.330097	0.490196	0.219048	0.666667	0.5625	0.650485	0.625	0.5625	0.666667	0.365591	0.298077	0.355769
C1-set:3:s	292	83	235	3	3	0.010274	1459	486.423	1.5847	0.338259	66.6667	0	33.3333	3.35073e-19	3.8028e-19	26	0.494888	0.39881	0.204611	0.304085	0.262425	0.0707965	0.244681	0.581395	0.176471	0.424242	0.164706	0.241758	0.271028	0.327869	0.262626	0.252336	0.313131	0.282828	0.305556	0.330097	0.441176	0.342857	0.414141	0.447917	0.475728	0.5625	0.28125	0.431373	0.634409	0.394231	0.144231
Lectin_C:28:l	163	105	219	4	4	0.0245399	1459	453.305	1.68643	0.352236	75	0	25	0	0	26	0.210634	0.587302	0.195965	0.497731	0.170974	0.469027	0.148936	0.244186	0.247059	0.434343	0.517647	0.230769	0.11215	0.42623	0.111111	0.186916	0.606061	0.222222	0.583333	0.61165	0.245098	0.580952	0.494949	0.53125	0.203883	0.197917	0.1875	0.166667	0.591398	0.548077	0.201923
NACHT:145:l	96	166	71	4	4	0.0416667	1456	146.962	3.3085	0.483227	75	0	25	0	0	26	0.396728	0.329365	0.498559	0.704992	0.419483	0.681416	0.446809	0.453488	0.482353	0.676768	0.682353	0.527473	0.392523	0.688525	0.383838	0.35514	0.30303	0.454545	0.740741	0.262136	0.362745	0.295238	0.818182	0.635417	0.349515	0.46875	0.5625	0.362745	0.354839	0.432692	0.519231
IRK:69:s	21	337	21	5	4	0.190476	1454	43.4676	5.06394	0.462061	80	0	20	0	0	25	0.566462	0.44246	0.691643	0.0695915	0.737575	0.0442478	0.776596	0.697674	0.741176	0.040404	0.0117647	0.824176	0.682243	0.295082	0.656566	0.691589	0.444444	0.848485	0.0185185	0.456311	0.519608	0.428571	0	0.166667	0.592233	0.510417	0.640625	0.529412	0.290323	0.576923	0.605769
Metallothio:19:k	16	63	16	3	3	0.1875	1452	33.1182	5.45428	0.490016	66.6667	0	33.3333	0	0	26	0.372188	0.56746	0.371758	0.708018	0.322068	0.699115	0.382979	0.406977	0.470588	0.757576	0.647059	0.307692	0.327103	0.557377	0.292929	0.345794	0.646465	0.333333	0.796296	0.504854	0.401961	0.504762	0.707071	0.71875	0.38835	0.3125	0.375	0.352941	0.677419	0.519231	0.278846
VWD:52:q	33	159	94	4	4	0.121212	1447	194.569	2.89471	0.475639	75	0	25	0	0	26	0.486708	0.77381	0.305476	0.414523	0.363817	0.522124	0.351064	0.569767	0.247059	0.40404	0.411765	0.340659	0.327103	0.245902	0.373737	0.448598	0.757576	0.323232	0.481481	0.747573	0.441176	0.8	0.343434	0.40625	0.475728	0.489583	0.3125	0.470588	0.784946	0.778846	0.307692
7TM_GPCR_Srsx:165:l	355	257	330	12	12	0.0338028	1446	683.062	1.08198	0.466054	83.3333	8.33333	8.33333	4.30754e-132	7.2526e-132	26	0.617587	0.0357143	0.636888	0.485628	0.606362	0.628319	0.62766	0.55814	0.682353	0.464646	0.435294	0.725275	0.588785	0.540984	0.565657	0.53271	0.0606061	0.636364	0.490741	0.00970874	0.617647	0.0380952	0.414141	0.416667	0.631068	0.6875	0.625	0.588235	0.0537634	0.0192308	0.615385
Serpin:85:k	63	371	67	3	3	0.047619	1446	138.682	3.38221	0.464058	66.6667	0	33.3333	0	0	26	0.406953	0.84127	0.253602	0.453858	0.300199	0.495575	0.276596	0.569767	0.247059	0.444444	0.423529	0.307692	0.205607	0.42623	0.363636	0.28972	0.838384	0.343434	0.490741	0.76699	0.401961	0.857143	0.383838	0.489583	0.300971	0.375	0.3125	0.411765	0.870968	0.875	0.201923
7TM_GPCR_Srsx:91:k	355	257	330	14	14	0.0394366	1444	683.062	1.07998	0.474042	78.5714	14.2857	7.14286	1.20357e-25	1.41524e-25	26	0.308793	0.672619	0.576369	0.240545	0.671968	0.292035	0.691489	0.325581	0.411765	0.131313	0.117647	0.67033	0.700935	0.377049	0.727273	0.626168	0.616162	0.636364	0.25	0.699029	0.215686	0.714286	0.252525	0.291667	0.368932	0.3125	0.609375	0.323529	0.677419	0.653846	0.586538
Defensin_beta_2:10:R	29	30	29	4	3	0.103448	1441	60.0266	4.58532	0.450479	75	0	25	1.82742e-153	3.2159e-153	26	0.738241	0.311508	0.492795	0.118003	0.717694	0.0176991	0.56383	0.686047	0.341176	0.151515	0.141176	0.758242	0.663551	0.344262	0.686869	0.757009	0.333333	0.727273	0.0648148	0.320388	0.754902	0.247619	0.0707071	0.145833	0.737864	0.760417	0.515625	0.745098	0.397849	0.269231	0.538462
Actin:181:e	40	393	42	4	4	0.1	1437	86.9351	4.04698	0.549121	50	25	25	0	0	26	0.695297	0.440476	0.556196	0.568835	0.485089	0.610619	0.553191	0.651163	0.576471	0.59596	0.647059	0.43956	0.485981	0.42623	0.464646	0.495327	0.575758	0.535354	0.472222	0.31068	0.77451	0.361905	0.515152	0.677083	0.660194	0.65625	0.53125	0.72549	0.548387	0.423077	0.557692
FERM_M:110:k	118	126	115	8	8	0.0677966	1435	238.037	2.59179	0.435703	87.5	0	12.5	0	0	26	0.296524	0.132937	0.325648	0.826021	0.437376	0.707965	0.329787	0.325581	0.129412	0.808081	0.823529	0.450549	0.448598	0.803279	0.444444	0.345794	0.212121	0.505051	0.888889	0.106796	0.254902	0.12381	0.89899	0.854167	0.281553	0.385417	0.28125	0.245098	0.193548	0.0384615	0.509615
ResIII:94:f	103	184	81	3	3	0.0291262	1435	167.661	3.09743	0.460463	66.6667	0	33.3333	0	0	26	0.378323	0.329365	0.354467	0.776097	0.33002	0.79646	0.340426	0.325581	0.4	0.747475	0.788235	0.274725	0.364486	0.688525	0.414141	0.345794	0.282828	0.242424	0.814815	0.320388	0.294118	0.352381	0.828283	0.729167	0.398058	0.479167	0.28125	0.392157	0.27957	0.403846	0.375
Sulfatase:303:l	29	308	26	3	3	0.103448	1432	53.817	4.73383	0.465655	66.6667	0	33.3333	0	0	26	0.431493	0.617063	0.697406	0.0711044	0.705765	0.0353982	0.691489	0.465116	0.670588	0.010101	0.0470588	0.725275	0.719626	0.229508	0.777778	0.64486	0.585859	0.666667	0.0462963	0.650485	0.401961	0.638095	0.040404	0.15625	0.417476	0.427083	0.765625	0.45098	0.580645	0.625	0.682692
Thioredoxin:50:k	60	104	85	5	5	0.0833333	1429	175.94	3.02185	0.46845	80	0	20	0	0	26	0.593047	0.634921	0.570605	0.202723	0.459245	0.238938	0.585106	0.523256	0.635294	0.222222	0.235294	0.549451	0.439252	0.245902	0.353535	0.46729	0.767677	0.494949	0.203704	0.592233	0.627451	0.619048	0.0707071	0.21875	0.592233	0.583333	0.640625	0.627451	0.677419	0.528846	0.461538
AA_permease:204:s	52	478	68	5	5	0.0961538	1427	140.752	3.34176	0.485623	60	20	20	0	0	26	0.359918	0.52381	0.319885	0.541604	0.610338	0.654867	0.457447	0.395349	0.152941	0.464646	0.552941	0.714286	0.514019	0.508197	0.646465	0.616822	0.656566	0.575758	0.546296	0.495146	0.362745	0.438095	0.494949	0.541667	0.349515	0.447917	0.3125	0.254902	0.516129	0.519231	0.336538
Abhydrolase_6:165:d	123	228	119	6	6	0.0487805	1427	246.316	2.5344	0.469249	83.3333	0	16.6667	0	0	26	0.474438	0.694444	0.605187	0.304085	0.361829	0.371681	0.595745	0.488372	0.788235	0.373737	0.223529	0.406593	0.373832	0.278689	0.252525	0.439252	0.656566	0.333333	0.268519	0.68932	0.539216	0.704762	0.292929	0.291667	0.495146	0.447917	0.703125	0.401961	0.709677	0.711538	0.403846
AA_permease_2:192:l	44	426	44	4	4	0.0909091	1426	91.0749	3.96878	0.485623	50	25	25	0	0	26	0.359918	0.52381	0.319885	0.541604	0.610338	0.654867	0.457447	0.395349	0.152941	0.464646	0.552941	0.714286	0.514019	0.508197	0.646465	0.616822	0.656566	0.575758	0.546296	0.495146	0.362745	0.438095	0.494949	0.541667	0.349515	0.447917	0.3125	0.254902	0.516129	0.519231	0.336538
MFS_1:213:i	232	352	254	6	6	0.0258621	1422	525.751	1.43547	0.453275	83.3333	0	16.6667	0	0	26	0.748466	0.321429	0.501441	0.155825	0.656064	0.212389	0.468085	0.732558	0.388235	0.181818	0.105882	0.593407	0.672897	0.213115	0.535354	0.775701	0.494949	0.686869	0.0555556	0.349515	0.647059	0.219048	0.121212	0.21875	0.776699	0.708333	0.484375	0.872549	0.258065	0.288462	0.634615
7TM_GPCR_Srsx:59:e	355	257	330	24	23	0.0647887	1422	683.062	1.05783	0.377396	91.6667	0	8.33333	3.62211e-07	3.8265e-07	26	0.0961145	0.295635	0.32853	0.751891	0.274354	0.814159	0.255319	0.0581395	0.364706	0.69697	0.8	0.230769	0.280374	0.622951	0.252525	0.327103	0.252525	0.272727	0.759259	0.359223	0.0784314	0.304762	0.828283	0.6875	0.106796	0.0833333	0.265625	0.147059	0.215054	0.336538	0.403846
zf-B_box:10:e	150	42	157	6	6	0.04	1419	324.972	2.12649	0.47484	83.3333	0	16.6667	0	0	26	0.466258	0.321429	0.449568	0.658094	0.413519	0.769912	0.43617	0.488372	0.376471	0.69697	0.635294	0.373626	0.457944	0.557377	0.434343	0.448598	0.313131	0.343434	0.62037	0.330097	0.539216	0.361905	0.69697	0.572917	0.475728	0.302083	0.53125	0.519608	0.27957	0.317308	0.471154
SPRR2:19:t	6	67	6	10	6	1	1410	12.4193	6.82697	0.416134	40	50	10	3.63785e-39	4.57931e-39	26	0.384458	0.771825	0.337176	0.468986	0.0755467	0.380531	0.361702	0.430233	0.4	0.505051	0.494118	0.043956	0.140187	0.52459	0.141414	0.0186916	0.727273	0.030303	0.518519	0.834951	0.421569	0.761905	0.393939	0.5	0.427184	0.260417	0.40625	0.382353	0.784946	0.75	0.221154
SSF:151:a	26	406	34	5	5	0.192308	1406	70.3761	4.32037	0.458466	80	0	20	0	0	26	0.390593	0.797619	0.227666	0.384266	0.441352	0.336283	0.265957	0.534884	0.164706	0.424242	0.458824	0.32967	0.46729	0.327869	0.434343	0.514019	0.858586	0.444444	0.361111	0.757282	0.382353	0.819048	0.343434	0.4375	0.475728	0.239583	0.171875	0.333333	0.806452	0.75	0.278846
adh_short_C2:66:v	64	241	60	4	4	0.0625	1406	124.193	3.50094	0.441693	75	0	25	0	0	26	0.361963	0.0555556	0.507205	0.827534	0.353877	0.876106	0.521277	0.348837	0.388235	0.818182	0.858824	0.32967	0.485981	0.803279	0.282828	0.345794	0.030303	0.313131	0.87037	0.0679612	0.294118	0.0761905	0.818182	0.729167	0.398058	0.364583	0.4375	0.401961	0.0107527	0.0865385	0.634615
EF-hand_8:21:g	202	54	334	4	4	0.019802	1406	691.341	1.02413	0.464457	75	0	25	0	0	26	0.705521	0.281746	0.62536	0.376702	0.417495	0.39823	0.574468	0.662791	0.811765	0.262626	0.423529	0.43956	0.401869	0.442623	0.383838	0.53271	0.30303	0.323232	0.37037	0.23301	0.735294	0.238095	0.363636	0.40625	0.650485	0.729167	0.75	0.745098	0.44086	0.211538	0.442308
adh_short:74:i	116	167	117	4	4	0.0344828	1406	242.176	2.53747	0.441693	75	0	25	0	0	26	0.361963	0.0555556	0.507205	0.827534	0.353877	0.876106	0.521277	0.348837	0.388235	0.818182	0.858824	0.32967	0.485981	0.803279	0.282828	0.345794	0.030303	0.313131	0.87037	0.0679612	0.294118	0.0761905	0.818182	0.729167	0.398058	0.364583	0.4375	0.401961	0.0107527	0.0865385	0.634615
KR:75:v	76	181	74	3	3	0.0394737	1405	153.171	3.19735	0.441294	66.6667	0	33.3333	0	0	26	0.361963	0.0555556	0.507205	0.827534	0.351889	0.876106	0.521277	0.348837	0.388235	0.818182	0.858824	0.32967	0.476636	0.803279	0.282828	0.345794	0.030303	0.313131	0.87037	0.0679612	0.294118	0.0761905	0.818182	0.729167	0.398058	0.364583	0.4375	0.401961	0.0107527	0.0865385	0.634615
ABC_tran:9:k	141	137	195	9	8	0.0567376	1403	403.627	1.79742	0.461262	88.8889	0	11.1111	0	0	26	0.646217	0.605159	0.536023	0.0680787	0.602386	0.0265487	0.414894	0.651163	0.564706	0.010101	0.0705882	0.505495	0.626168	0.278689	0.717172	0.504673	0.585859	0.656566	0.00925926	0.61165	0.568627	0.714286	0.030303	0.145833	0.679612	0.65625	0.671875	0.676471	0.473118	0.625	0.538462
LRR_5:78:s	121	129	274	16	14	0.115702	1398	567.148	1.30157	0.472444	93.75	0	6.25	0	0	26	0.421268	0.448413	0.498559	0.524962	0.459245	0.548673	0.446809	0.406977	0.494118	0.515152	0.635294	0.362637	0.551402	0.442623	0.555556	0.364486	0.444444	0.454545	0.416667	0.407767	0.401961	0.4	0.535354	0.572917	0.378641	0.4375	0.515625	0.480392	0.473118	0.519231	0.538462
Serpin:13:q	63	371	67	5	5	0.0793651	1393	138.682	3.32834	0.432508	80	0	20	6.50678e-280	1.37793e-279	26	0.214724	0.474206	0.236311	0.856278	0.180915	0.858407	0.265957	0.267442	0.188235	0.848485	0.858824	0.252747	0.130841	0.819672	0.161616	0.149533	0.515152	0.222222	0.898148	0.485437	0.205882	0.466667	0.858586	0.833333	0.223301	0.177083	0.28125	0.205882	0.451613	0.451923	0.221154
LCE:31:g	17	83	20	5	5	0.294118	1392	41.3977	5.07147	0.46845	80	0	20	0	0	26	0.503067	0.545635	0.475504	0.263238	0.622266	0.230088	0.521277	0.581395	0.411765	0.252525	0.223529	0.659341	0.616822	0.295082	0.565657	0.626168	0.484848	0.646465	0.277778	0.621359	0.421569	0.590476	0.30303	0.270833	0.563107	0.510417	0.34375	0.45098	0.602151	0.432692	0.567308
[truncated: 679 more rows]

## Sheet: S3b
Table S3b: highly conserved protein family domains position most enriched in missense SNVs
[truncated: 69 more rows]

## Sheet: S4
Table S4: Assessing the ability of mutations from canonical GPCR residues to predict odorant binding
[truncated: 22 more rows]

[truncated: 12 more sheets: S5a, S5b, S6a, S6b, S6c, S6d, S7, S8, S9, S10a, S10b, S11]
